# Supplementary material for: Desert soil clay content estimation using reflectance spectroscopy preprocessed by fractional derivative
Source: PLoS One. 2017 Sep 21;12(9):e0184836. doi: 10.1371/journal.pone.0184836 (PMC5608292; doi:10.1371/journal.pone.0184836)
Supplement: S1 File — Bands range from 401 to 2400 nm. (XLSX) [file pone.0184836.s001.xlsx]

## Sheet: raw
BAND	D1	D2	D3	D4	D5	D6	D7	D8	D9	D10	D11	D13	D14	D15	D16	D17	D18	D19	D20	D21	D23	D26	D27	D28	D29	D30	D31	D32	D33	D34	D35	D36	D37	D38	D39	D40	D41	D43	D44	D45	D46	D47	D48	D49	D50	D51	D52	D53	D54
401	0.531646	0.441747	0.407708	0.506051	0.289104	0.279518	0.316682	0.480498	0.361031	0.288009	0.379989	0.286998	0.315352	0.350205	0.332514	0.297835	0.309561	0.372238	0.332099	0.285646	0.237281	0.264643	0.210624	0.294518	0.528709	0.323531	0.304605	0.381364	0.341444	0.356447	0.429492	0.350352	0.334625	0.308158	0.343801	0.355853	0.237275	0.220803	0.261263	0.317284	0.410548	0.44889	0.455274	0.346804	0.271898	0.303664	0.225125	0.205691	0.313265
402	0.532131	0.442047	0.407833	0.506711	0.289797	0.279937	0.317465	0.481887	0.361285	0.288006	0.380467	0.287379	0.315779	0.35039	0.333181	0.29829	0.309942	0.372772	0.333159	0.286336	0.237319	0.265661	0.210662	0.294617	0.528843	0.324341	0.305084	0.382415	0.341511	0.356519	0.429202	0.350826	0.334737	0.308799	0.344493	0.356327	0.237775	0.221001	0.261892	0.31762	0.41132	0.449312	0.45604	0.347093	0.272251	0.303562	0.225067	0.20623	0.314096
403	0.532483	0.442743	0.407843	0.507365	0.290851	0.280819	0.317966	0.48279	0.362069	0.288901	0.380713	0.288186	0.316807	0.351083	0.333635	0.299084	0.310564	0.373099	0.333737	0.286955	0.237716	0.266756	0.211212	0.295134	0.52934	0.324703	0.30596	0.383001	0.342195	0.357031	0.429069	0.35144	0.335441	0.309659	0.345018	0.356606	0.238129	0.221187	0.262181	0.317775	0.412256	0.449822	0.456426	0.347521	0.272737	0.304195	0.225335	0.206505	0.314905
404	0.532582	0.443337	0.408184	0.507876	0.291935	0.281482	0.318796	0.483367	0.362422	0.289626	0.380971	0.288523	0.31792	0.35143	0.333879	0.299956	0.311236	0.37337	0.33437	0.28749	0.238222	0.267355	0.211335	0.295443	0.529135	0.325407	0.306694	0.383501	0.34284	0.357314	0.429325	0.351196	0.335831	0.310298	0.34544	0.35744	0.238054	0.221051	0.26247	0.318191	0.413065	0.450482	0.456872	0.347642	0.273188	0.304792	0.225521	0.206975	0.315692
405	0.532747	0.443615	0.408395	0.508224	0.29282	0.282039	0.319612	0.484106	0.362748	0.290371	0.381202	0.289039	0.318577	0.351859	0.334504	0.300409	0.31153	0.374085	0.334745	0.288131	0.238873	0.268109	0.211621	0.295984	0.529092	0.325876	0.30724	0.383968	0.343115	0.357567	0.429414	0.351363	0.336014	0.31097	0.346109	0.35841	0.238276	0.221202	0.263011	0.31884	0.413938	0.451105	0.457313	0.3477	0.273623	0.305428	0.225535	0.207654	0.316455
406	0.53274	0.443834	0.408431	0.508742	0.293453	0.282871	0.320112	0.484463	0.363435	0.291217	0.381315	0.289845	0.319347	0.352597	0.335016	0.30069	0.311846	0.374636	0.335116	0.28874	0.239353	0.268967	0.212363	0.296602	0.529602	0.325875	0.307853	0.384311	0.343454	0.357906	0.429479	0.351943	0.336383	0.311823	0.346676	0.359057	0.238502	0.221294	0.263295	0.319358	0.414834	0.451606	0.457802	0.348041	0.274119	0.306175	0.22586	0.208012	0.317122
407	0.532918	0.444216	0.40893	0.509376	0.293745	0.283567	0.320416	0.484662	0.364029	0.292036	0.381721	0.290297	0.319881	0.353293	0.335388	0.300813	0.312209	0.374975	0.335394	0.2892	0.239693	0.269552	0.212899	0.297122	0.53006	0.325866	0.308468	0.384491	0.343778	0.358207	0.430029	0.352277	0.336914	0.312537	0.347124	0.35939	0.238552	0.221132	0.263241	0.31972	0.41522	0.452073	0.45828	0.348435	0.274682	0.306911	0.226148	0.208414	0.317536
408	0.533257	0.444213	0.409651	0.509526	0.293702	0.2839	0.320893	0.485256	0.364178	0.292335	0.382334	0.290505	0.319818	0.353424	0.335757	0.300716	0.312267	0.375586	0.335759	0.289419	0.240085	0.269819	0.212896	0.297342	0.530356	0.326191	0.308556	0.384992	0.343506	0.35823	0.430304	0.352437	0.337142	0.312789	0.347836	0.359916	0.238927	0.221038	0.263251	0.320264	0.415404	0.452242	0.459183	0.348568	0.2748	0.307156	0.226162	0.208882	0.317742
409	0.53342	0.444137	0.409817	0.509874	0.29377	0.284414	0.321329	0.485902	0.364545	0.292566	0.382676	0.290988	0.320014	0.353663	0.335922	0.300819	0.312346	0.376168	0.336345	0.289778	0.240455	0.270385	0.213201	0.297442	0.531176	0.326243	0.308691	0.385588	0.343236	0.358294	0.430109	0.353097	0.337501	0.312989	0.348366	0.36024	0.2395	0.22114	0.263168	0.320707	0.415932	0.45246	0.46002	0.34896	0.274759	0.307428	0.226387	0.208988	0.318012
410	0.533736	0.44445	0.409985	0.510491	0.294173	0.284864	0.321815	0.486592	0.364899	0.293174	0.383015	0.291272	0.320373	0.35393	0.33615	0.30113	0.312666	0.376704	0.336881	0.290291	0.241067	0.271036	0.213466	0.297613	0.531823	0.326311	0.309195	0.38599	0.343349	0.358488	0.43015	0.353699	0.338199	0.313206	0.348639	0.360475	0.239904	0.221276	0.263048	0.321163	0.41645	0.452977	0.460426	0.3494	0.274989	0.308013	0.226694	0.209119	0.318276
411	0.534095	0.444719	0.410253	0.510788	0.294595	0.28522	0.322538	0.487363	0.365091	0.293752	0.383395	0.291688	0.32063	0.353965	0.336435	0.301426	0.312965	0.377333	0.337187	0.290614	0.241998	0.271395	0.213478	0.297824	0.531957	0.32676	0.309706	0.386165	0.343601	0.358776	0.430293	0.353974	0.338944	0.313596	0.349143	0.361075	0.240426	0.221527	0.263056	0.32173	0.41684	0.453317	0.460751	0.349621	0.275091	0.308427	0.226917	0.209753	0.318735
412	0.534379	0.444929	0.410338	0.510939	0.295276	0.285563	0.323373	0.48796	0.365354	0.294259	0.383489	0.292095	0.321082	0.354028	0.336886	0.301923	0.313261	0.378012	0.337589	0.291024	0.242895	0.271909	0.21369	0.298229	0.532157	0.327049	0.310164	0.38661	0.343813	0.358875	0.430064	0.354396	0.339478	0.314158	0.349712	0.36201	0.240893	0.221855	0.263397	0.322479	0.417456	0.453776	0.461279	0.349899	0.275185	0.308764	0.227167	0.21025	0.319025
413	0.534778	0.445471	0.410444	0.511517	0.296042	0.285856	0.324085	0.488358	0.365756	0.294975	0.383633	0.292223	0.321505	0.354418	0.337591	0.302312	0.313715	0.378557	0.337955	0.291721	0.243552	0.272708	0.214169	0.298879	0.532439	0.32704	0.310893	0.387029	0.34421	0.35895	0.430092	0.354958	0.340001	0.314908	0.350161	0.36283	0.24106	0.222097	0.263906	0.323216	0.417957	0.454554	0.461643	0.35038	0.27575	0.309397	0.22754	0.210718	0.31917
414	0.535094	0.445996	0.410491	0.51214	0.296501	0.286259	0.324717	0.488738	0.366247	0.295701	0.383997	0.292555	0.321648	0.354903	0.338248	0.302274	0.314174	0.379012	0.338152	0.29235	0.244096	0.273466	0.214704	0.299487	0.532738	0.327097	0.311601	0.387249	0.344682	0.359179	0.4303	0.355473	0.340482	0.315677	0.350841	0.363567	0.24132	0.222304	0.264405	0.32385	0.418311	0.455051	0.462023	0.350815	0.276361	0.310119	0.228154	0.211327	0.319542
415	0.535436	0.446301	0.410595	0.512601	0.296964	0.28675	0.325256	0.489048	0.366768	0.296122	0.384301	0.292988	0.322009	0.3553	0.33888	0.302408	0.31437	0.379474	0.338412	0.292869	0.244411	0.274253	0.215154	0.300051	0.533088	0.327269	0.311934	0.387641	0.344907	0.358975	0.430453	0.355991	0.340567	0.316344	0.351749	0.364167	0.241607	0.222454	0.265091	0.324304	0.418693	0.455414	0.462687	0.351169	0.276738	0.310595	0.228543	0.21199	0.319896
416	0.535976	0.446871	0.410821	0.512996	0.297567	0.287198	0.325727	0.489332	0.367317	0.29675	0.384614	0.293057	0.322481	0.355781	0.339528	0.302899	0.314622	0.37993	0.338784	0.293616	0.244828	0.275158	0.215651	0.300593	0.533612	0.327341	0.312188	0.388248	0.345152	0.358765	0.430622	0.356563	0.340813	0.316741	0.352386	0.364644	0.241659	0.222472	0.265688	0.324845	0.419088	0.45604	0.463368	0.351586	0.277186	0.311257	0.228796	0.212371	0.319937
417	0.536427	0.447418	0.410974	0.513163	0.297902	0.287709	0.326236	0.48985	0.36792	0.297483	0.38499	0.293325	0.322685	0.356272	0.340096	0.303183	0.3149	0.38045	0.33918	0.294295	0.245581	0.275917	0.216138	0.30095	0.534103	0.327587	0.312404	0.388809	0.34545	0.358951	0.43071	0.357136	0.341382	0.317043	0.352981	0.365183	0.241947	0.222495	0.265983	0.325543	0.419494	0.456479	0.464039	0.351905	0.277505	0.311904	0.229157	0.212706	0.320131
418	0.536614	0.447784	0.411124	0.513427	0.298266	0.288271	0.326736	0.490582	0.368616	0.298125	0.385172	0.293803	0.322946	0.356779	0.340664	0.303231	0.3151	0.380972	0.339729	0.2947	0.246354	0.276596	0.216484	0.301251	0.534331	0.328008	0.31265	0.389463	0.345614	0.358996	0.430727	0.357616	0.341779	0.317334	0.353631	0.365715	0.242497	0.222459	0.266141	0.326206	0.420026	0.456919	0.464751	0.352066	0.277717	0.312421	0.229544	0.212923	0.32048
419	0.536921	0.448064	0.411425	0.513691	0.298778	0.288853	0.327307	0.491213	0.369414	0.298639	0.385208	0.294143	0.32341	0.357424	0.341328	0.303614	0.315264	0.381588	0.340411	0.295324	0.247123	0.277222	0.216947	0.301661	0.53458	0.328382	0.312954	0.390303	0.345697	0.358941	0.430804	0.358275	0.342026	0.317926	0.354218	0.366242	0.242958	0.222432	0.266379	0.326795	0.420653	0.457457	0.465511	0.352528	0.277893	0.312756	0.229675	0.213358	0.320697
420	0.537165	0.448413	0.411671	0.513939	0.299084	0.289454	0.327989	0.491828	0.370175	0.29923	0.385322	0.29451	0.323696	0.358136	0.341817	0.303854	0.315593	0.382204	0.340994	0.296013	0.247912	0.277679	0.21748	0.302053	0.534863	0.328688	0.313418	0.390974	0.345888	0.359394	0.430896	0.358836	0.342626	0.318594	0.354788	0.366909	0.24347	0.222484	0.266437	0.327366	0.421228	0.458039	0.466145	0.353031	0.278045	0.313195	0.229927	0.213955	0.321025
421	0.537253	0.448836	0.411882	0.514513	0.299501	0.290075	0.328625	0.492444	0.370821	0.299868	0.385433	0.294932	0.324132	0.358765	0.342238	0.303917	0.316023	0.382748	0.341609	0.296523	0.248382	0.278212	0.217894	0.302468	0.535042	0.328949	0.314059	0.391521	0.346143	0.359891	0.431018	0.359172	0.34336	0.319163	0.355426	0.367543	0.243964	0.22255	0.266519	0.327799	0.421815	0.458923	0.466642	0.353284	0.278319	0.313812	0.230333	0.214425	0.321507
422	0.537354	0.449144	0.412283	0.5152	0.300298	0.290826	0.329224	0.493018	0.371488	0.300493	0.385747	0.295436	0.324713	0.3594	0.342791	0.304221	0.316398	0.383382	0.342306	0.297039	0.24887	0.278839	0.218354	0.302924	0.535278	0.329324	0.314844	0.392129	0.346481	0.36029	0.431285	0.359663	0.343916	0.319915	0.356253	0.368196	0.244327	0.222622	0.266838	0.328197	0.422409	0.459775	0.467253	0.353618	0.278638	0.314486	0.230808	0.214863	0.322091
423	0.537675	0.449446	0.412688	0.515629	0.301053	0.291524	0.329849	0.493502	0.372117	0.301258	0.386254	0.295949	0.32532	0.359868	0.343378	0.304755	0.316771	0.384235	0.342907	0.297763	0.249547	0.279512	0.218922	0.303427	0.535737	0.329685	0.31555	0.392678	0.346963	0.360759	0.431561	0.36037	0.344658	0.320766	0.357007	0.368912	0.244621	0.222725	0.267285	0.328764	0.422945	0.460378	0.467906	0.354072	0.279035	0.31507	0.231258	0.215466	0.32268
424	0.537913	0.44982	0.412933	0.516114	0.301731	0.292063	0.330424	0.494047	0.372677	0.302085	0.38673	0.29651	0.325937	0.360209	0.34396	0.305147	0.317152	0.38508	0.343485	0.298381	0.250105	0.280383	0.219435	0.303976	0.536198	0.329996	0.316219	0.393163	0.34741	0.361118	0.431605	0.361005	0.345432	0.321445	0.357619	0.369671	0.244984	0.222797	0.267668	0.32947	0.423446	0.460992	0.468531	0.354301	0.279486	0.315678	0.231671	0.215924	0.323275
425	0.538056	0.450174	0.413104	0.516697	0.302383	0.292639	0.331026	0.494673	0.373286	0.302841	0.387271	0.297202	0.326353	0.360691	0.34463	0.305429	0.317574	0.385842	0.344116	0.298972	0.250645	0.2814	0.220027	0.304529	0.536677	0.330395	0.316991	0.393619	0.347823	0.361545	0.431478	0.361684	0.345995	0.322194	0.358264	0.370498	0.245409	0.222884	0.267957	0.330262	0.423959	0.461422	0.469227	0.35452	0.279844	0.316385	0.232052	0.216322	0.323906
426	0.538453	0.450498	0.413491	0.517183	0.303063	0.29335	0.331678	0.495311	0.374029	0.303726	0.387808	0.297839	0.326802	0.361362	0.345279	0.305865	0.318013	0.386665	0.34467	0.299666	0.251467	0.282394	0.220724	0.305201	0.53725	0.330799	0.317631	0.394121	0.348263	0.361729	0.43159	0.362449	0.346353	0.323056	0.358915	0.371251	0.245914	0.222776	0.268359	0.331077	0.424468	0.461619	0.469996	0.354971	0.28022	0.317078	0.232514	0.216685	0.324455
427	0.539008	0.45089	0.413795	0.517709	0.303696	0.293982	0.332397	0.496013	0.374703	0.304726	0.388238	0.298432	0.327381	0.361991	0.345901	0.30622	0.318556	0.387423	0.345199	0.30045	0.252225	0.283356	0.221312	0.305932	0.53781	0.331037	0.318241	0.394581	0.348678	0.361767	0.43175	0.363071	0.346799	0.323789	0.359519	0.371895	0.246392	0.222748	0.268755	0.331851	0.425048	0.461983	0.47067	0.355316	0.280755	0.317767	0.23299	0.217102	0.324932
428	0.539551	0.451262	0.413992	0.518293	0.304392	0.294625	0.333209	0.496788	0.375271	0.305587	0.388737	0.299116	0.327876	0.36265	0.346619	0.306581	0.31909	0.388071	0.3458	0.301307	0.253006	0.284324	0.221858	0.306619	0.538321	0.331236	0.318977	0.395029	0.349037	0.362075	0.431886	0.363651	0.347389	0.32458	0.360219	0.372589	0.24679	0.222944	0.269115	0.332616	0.425648	0.462581	0.471333	0.355587	0.281259	0.318479	0.233375	0.217691	0.32542
429	0.540027	0.451642	0.414191	0.518883	0.305138	0.295376	0.334006	0.497471	0.375717	0.306304	0.389185	0.29978	0.328396	0.363201	0.347307	0.307054	0.319466	0.388729	0.346384	0.30202	0.253976	0.285405	0.222353	0.30734	0.538681	0.331468	0.319565	0.395495	0.34934	0.362557	0.432103	0.364109	0.348148	0.325416	0.360887	0.373285	0.247302	0.222949	0.269577	0.333396	0.426172	0.463338	0.472013	0.35579	0.281627	0.319169	0.23368	0.218268	0.325885
430	0.540625	0.452055	0.414452	0.519511	0.305989	0.296148	0.33466	0.498217	0.376246	0.307145	0.389516	0.300411	0.329053	0.363712	0.347902	0.307634	0.319805	0.389484	0.346936	0.302854	0.255029	0.286458	0.222852	0.308109	0.539091	0.331676	0.320098	0.396082	0.349627	0.36282	0.43239	0.364621	0.348977	0.326189	0.361536	0.373887	0.247842	0.222956	0.270199	0.334111	0.426768	0.464266	0.472723	0.356005	0.282113	0.319779	0.23403	0.218889	0.326369
431	0.541051	0.452452	0.414565	0.520218	0.306848	0.296818	0.335231	0.499064	0.376883	0.307949	0.389878	0.301135	0.329516	0.364205	0.348567	0.308142	0.320175	0.390232	0.347596	0.30382	0.256004	0.287472	0.223464	0.308821	0.539598	0.331997	0.320787	0.396762	0.349895	0.363213	0.432456	0.365279	0.349736	0.326923	0.362279	0.374554	0.248319	0.223218	0.270707	0.334801	0.427462	0.465154	0.4735	0.356229	0.282589	0.320377	0.234339	0.219698	0.326912
432	0.541295	0.4529	0.414648	0.520959	0.307587	0.297439	0.335735	0.499848	0.377591	0.308728	0.390233	0.301838	0.329859	0.364657	0.349279	0.308598	0.32054	0.390999	0.348312	0.304682	0.25694	0.288534	0.224205	0.309551	0.540138	0.332468	0.321384	0.397454	0.350192	0.363693	0.432475	0.365978	0.350422	0.32758	0.363047	0.375248	0.248848	0.223397	0.271115	0.335478	0.428106	0.465866	0.474292	0.356479	0.282969	0.321003	0.23466	0.220507	0.327426
433	0.541655	0.453471	0.414858	0.521783	0.308282	0.298211	0.336238	0.500477	0.378347	0.309691	0.390612	0.302492	0.330375	0.365154	0.350032	0.309048	0.321019	0.391816	0.349021	0.305466	0.257751	0.289666	0.224955	0.310274	0.540639	0.333	0.321919	0.398141	0.350579	0.364073	0.432623	0.366706	0.35107	0.328254	0.363787	0.375876	0.249425	0.223469	0.271649	0.336112	0.428774	0.466471	0.475092	0.35677	0.283364	0.321781	0.235182	0.221167	0.327906
434	0.542214	0.454074	0.41515	0.522617	0.309011	0.299009	0.336772	0.501315	0.379219	0.310767	0.391096	0.30322	0.330883	0.365881	0.350893	0.309467	0.321624	0.39265	0.349738	0.306469	0.258475	0.290719	0.225828	0.311021	0.541249	0.333546	0.322629	0.398773	0.351092	0.364425	0.432807	0.367633	0.351661	0.329071	0.364641	0.37654	0.249933	0.223738	0.272143	0.336733	0.429494	0.467068	0.475862	0.357223	0.283982	0.322631	0.235851	0.221913	0.328531
435	0.542747	0.454651	0.415499	0.523278	0.309694	0.299744	0.337418	0.502208	0.379993	0.311763	0.391654	0.30394	0.331373	0.366602	0.351811	0.309868	0.32215	0.393531	0.35045	0.307383	0.259323	0.291783	0.226709	0.311827	0.541743	0.334057	0.323274	0.399361	0.351635	0.364859	0.433018	0.368529	0.352291	0.329948	0.365456	0.37733	0.250489	0.223898	0.272541	0.337479	0.43013	0.467612	0.476641	0.357713	0.284603	0.323492	0.236493	0.222637	0.329201
436	0.543265	0.455191	0.415947	0.523817	0.310352	0.300492	0.338219	0.502954	0.380583	0.312716	0.392284	0.304621	0.331983	0.367226	0.352738	0.310268	0.322608	0.394469	0.351218	0.308126	0.260259	0.292917	0.227443	0.312583	0.542006	0.334431	0.323855	0.400026	0.352127	0.36527	0.433257	0.369292	0.352996	0.330801	0.366143	0.378158	0.251073	0.223947	0.273005	0.338324	0.430759	0.468137	0.47752	0.358112	0.285074	0.324411	0.23708	0.223255	0.329815
437	0.543753	0.455714	0.416311	0.524404	0.31113	0.3012	0.339093	0.503607	0.381115	0.313755	0.392844	0.305163	0.332704	0.367847	0.353625	0.31065	0.323092	0.395398	0.351872	0.308921	0.261179	0.29413	0.228027	0.313311	0.542201	0.334759	0.324558	0.400654	0.352656	0.365668	0.433356	0.369983	0.353727	0.331728	0.366749	0.378931	0.251741	0.223952	0.273525	0.339193	0.431364	0.46872	0.478321	0.358453	0.285551	0.325367	0.23771	0.223817	0.33034
438	0.544125	0.456207	0.416582	0.525003	0.31191	0.301899	0.339891	0.504358	0.381665	0.314732	0.393281	0.305752	0.333323	0.368482	0.354439	0.311023	0.323549	0.396295	0.352562	0.309811	0.262121	0.295351	0.22872	0.314145	0.542527	0.335092	0.325336	0.401247	0.353198	0.366097	0.433322	0.370637	0.354404	0.332661	0.367413	0.37966	0.252415	0.224002	0.273979	0.340019	0.431966	0.469298	0.478998	0.358792	0.286025	0.326256	0.238245	0.224514	0.330936
439	0.544436	0.456707	0.416852	0.525615	0.312689	0.302702	0.340626	0.505048	0.382226	0.315692	0.393709	0.306463	0.333956	0.369093	0.355201	0.311462	0.324032	0.397169	0.353376	0.310706	0.263018	0.296551	0.229468	0.314986	0.542946	0.335402	0.326129	0.401907	0.353706	0.366483	0.433295	0.371258	0.35503	0.333503	0.368148	0.380361	0.252983	0.224208	0.274469	0.340779	0.432632	0.469898	0.479662	0.359071	0.286401	0.327145	0.238707	0.22531	0.331537
440	0.544671	0.457247	0.417075	0.526256	0.313571	0.303424	0.341337	0.505567	0.382887	0.316684	0.394195	0.307079	0.334624	0.369744	0.355919	0.311982	0.324568	0.398023	0.354062	0.311578	0.26385	0.297729	0.230133	0.31571	0.543387	0.335792	0.326867	0.402545	0.354259	0.366829	0.433325	0.371936	0.355658	0.334308	0.368902	0.381081	0.253576	0.224447	0.274931	0.341534	0.433196	0.470589	0.480309	0.35932	0.28676	0.32804	0.239213	0.226102	0.331943
441	0.54492	0.4578	0.417245	0.526942	0.314436	0.304142	0.341931	0.506119	0.383634	0.317706	0.394596	0.307776	0.335206	0.370408	0.356687	0.312429	0.325087	0.398765	0.354716	0.312506	0.264595	0.298945	0.230842	0.316505	0.543887	0.336225	0.327617	0.403148	0.354783	0.36723	0.433313	0.372643	0.356245	0.335157	0.369648	0.381792	0.25415	0.224641	0.275425	0.342221	0.433746	0.471156	0.480925	0.359614	0.287217	0.328943	0.239738	0.226852	0.332364
442	0.545323	0.458318	0.417537	0.527559	0.315175	0.30498	0.342469	0.506749	0.384411	0.31865	0.395044	0.308661	0.335728	0.371076	0.357465	0.31283	0.325562	0.399524	0.355518	0.313451	0.265343	0.300149	0.23167	0.31733	0.544373	0.336591	0.328278	0.403778	0.355207	0.36762	0.43337	0.37339	0.356816	0.336033	0.370399	0.382513	0.254621	0.224859	0.275987	0.342863	0.434403	0.471628	0.481666	0.359979	0.2877	0.329856	0.240222	0.227614	0.332943
443	0.545824	0.458776	0.417913	0.528067	0.3159	0.305732	0.34308	0.507387	0.385231	0.319526	0.395644	0.309418	0.336231	0.371809	0.358175	0.313267	0.326013	0.400388	0.356242	0.314395	0.2662	0.30129	0.232519	0.318049	0.544818	0.336962	0.328782	0.404305	0.355625	0.367992	0.433501	0.374235	0.357413	0.336964	0.371154	0.383281	0.25511	0.225051	0.276467	0.343567	0.434978	0.472196	0.482462	0.36044	0.288211	0.330728	0.240739	0.228386	0.333494
444	0.546347	0.459238	0.41833	0.528643	0.316577	0.306386	0.343689	0.508028	0.385999	0.320438	0.396267	0.310075	0.336663	0.372504	0.358927	0.313614	0.326461	0.401111	0.356872	0.315237	0.267027	0.302441	0.233271	0.318678	0.545226	0.337382	0.329245	0.404795	0.356029	0.368267	0.433668	0.375093	0.357963	0.337857	0.371858	0.383956	0.25564	0.225133	0.276957	0.344277	0.435453	0.472734	0.483198	0.360884	0.288714	0.331567	0.241267	0.229026	0.333969
445	0.546844	0.459619	0.418726	0.529289	0.317183	0.307089	0.344294	0.508704	0.386705	0.321311	0.396796	0.310757	0.337126	0.373145	0.359703	0.313876	0.326775	0.401772	0.357586	0.316083	0.267879	0.303562	0.234066	0.319357	0.545653	0.33774	0.329808	0.405266	0.356325	0.368559	0.433727	0.375882	0.358491	0.338722	0.372565	0.384576	0.256086	0.225267	0.277438	0.344974	0.435994	0.47319	0.483904	0.361333	0.289147	0.33237	0.241693	0.229644	0.334566
446	0.547244	0.459957	0.419002	0.529901	0.317846	0.307739	0.344975	0.509331	0.387391	0.322116	0.397308	0.311299	0.337665	0.373799	0.360381	0.314196	0.327019	0.402536	0.358199	0.316946	0.268823	0.304591	0.234871	0.320004	0.54609	0.338099	0.330386	0.405606	0.356653	0.36891	0.433717	0.376674	0.359066	0.339605	0.373284	0.385256	0.256582	0.225478	0.277787	0.34577	0.43649	0.473785	0.484529	0.3618	0.289575	0.333121	0.242108	0.230346	0.335197
447	0.547599	0.460382	0.419203	0.530446	0.318504	0.308373	0.345669	0.509886	0.387961	0.322972	0.397784	0.311828	0.338149	0.374387	0.361015	0.314548	0.327362	0.403288	0.35873	0.317711	0.269719	0.305633	0.23562	0.320625	0.546523	0.338453	0.330904	0.405922	0.357061	0.369247	0.433738	0.377437	0.359632	0.340419	0.373919	0.385937	0.257165	0.225682	0.278187	0.346628	0.436942	0.474456	0.485039	0.362194	0.290057	0.333897	0.24261	0.231069	0.335816
448	0.547964	0.460819	0.419384	0.531089	0.31913	0.309029	0.346245	0.510464	0.388502	0.323788	0.398159	0.312463	0.33862	0.37485	0.361681	0.314832	0.327698	0.403896	0.359184	0.318399	0.270461	0.30672	0.236325	0.321274	0.546946	0.338784	0.331467	0.40628	0.357445	0.36961	0.433763	0.378107	0.360165	0.34114	0.374533	0.38654	0.257772	0.225855	0.278683	0.347426	0.437462	0.475057	0.485499	0.362588	0.290553	0.334656	0.243054	0.231758	0.336478
449	0.548331	0.461203	0.419568	0.531638	0.319781	0.309615	0.346827	0.511024	0.389101	0.324538	0.398467	0.31304	0.339141	0.375337	0.362306	0.315139	0.327978	0.40461	0.359613	0.319128	0.271233	0.307786	0.237078	0.321968	0.547358	0.339065	0.332041	0.406669	0.357809	0.370053	0.433742	0.378734	0.360758	0.341904	0.375134	0.387206	0.258354	0.226033	0.27914	0.348215	0.438004	0.475669	0.486068	0.363035	0.29104	0.335395	0.243471	0.232462	0.337132
450	0.548748	0.461656	0.41982	0.532035	0.320406	0.310198	0.347428	0.511573	0.389638	0.325356	0.398728	0.313603	0.339609	0.375822	0.362918	0.315436	0.328343	0.405381	0.36013	0.319804	0.271999	0.308858	0.237817	0.322681	0.547747	0.339324	0.332568	0.407166	0.358188	0.370445	0.433772	0.379313	0.361351	0.342678	0.375682	0.387916	0.258885	0.226179	0.27965	0.348981	0.438562	0.476259	0.486723	0.363408	0.29153	0.336169	0.243962	0.233105	0.337738
451	0.549267	0.462167	0.420121	0.532445	0.32103	0.310857	0.348045	0.512173	0.390061	0.326166	0.399043	0.314138	0.340027	0.376237	0.363495	0.315687	0.328756	0.40614	0.360654	0.320381	0.272708	0.309902	0.238436	0.323285	0.548103	0.339583	0.333035	0.407661	0.358568	0.370792	0.433914	0.379846	0.361899	0.343347	0.376294	0.388649	0.259424	0.2263	0.280197	0.349725	0.439188	0.47685	0.487287	0.363739	0.292062	0.336933	0.244527	0.23371	0.338307
452	0.549796	0.462625	0.420412	0.532963	0.321669	0.311488	0.348559	0.512858	0.39054	0.326854	0.399353	0.314664	0.340523	0.376633	0.364098	0.315913	0.329117	0.406832	0.361141	0.320992	0.273351	0.310813	0.23901	0.323801	0.548466	0.3399	0.333571	0.408148	0.358873	0.371127	0.434037	0.380385	0.362399	0.344012	0.377006	0.389315	0.259918	0.22649	0.28063	0.350372	0.439835	0.477477	0.487903	0.364121	0.292531	0.337663	0.244979	0.234329	0.3389
453	0.550262	0.463116	0.420703	0.533458	0.322263	0.312044	0.349038	0.513444	0.391035	0.327535	0.399645	0.315156	0.340979	0.377088	0.364737	0.316107	0.329469	0.407484	0.361712	0.321631	0.273973	0.311662	0.239567	0.324304	0.548867	0.34025	0.334116	0.408733	0.359152	0.371418	0.43415	0.380983	0.362885	0.344676	0.377694	0.389959	0.260356	0.226723	0.281036	0.350977	0.440419	0.478104	0.488627	0.364482	0.292954	0.338426	0.245409	0.234928	0.339472
454	0.550677	0.463641	0.421015	0.533956	0.322835	0.312549	0.349581	0.513848	0.391548	0.328179	0.400024	0.31554	0.341349	0.377612	0.365333	0.316263	0.329749	0.408121	0.362298	0.32227	0.274611	0.312513	0.240089	0.3248	0.549329	0.340609	0.334601	0.409341	0.359454	0.371736	0.434314	0.381649	0.363407	0.345266	0.378397	0.390662	0.260794	0.226964	0.281468	0.351625	0.440949	0.478733	0.489329	0.364884	0.293399	0.339164	0.245871	0.235521	0.339989
455	0.551125	0.464109	0.421312	0.534506	0.323421	0.313086	0.350149	0.514356	0.392079	0.328727	0.400449	0.315988	0.341704	0.378049	0.36591	0.316473	0.330012	0.408741	0.362713	0.322851	0.275216	0.313314	0.240554	0.325202	0.54979	0.340946	0.335031	0.409816	0.359709	0.372091	0.434508	0.382289	0.363927	0.34573	0.379121	0.391347	0.261307	0.227234	0.281879	0.352309	0.441575	0.479401	0.489884	0.365341	0.293837	0.33981	0.246287	0.23611	0.34054
456	0.551547	0.464575	0.421637	0.535034	0.323936	0.313596	0.35063	0.514873	0.3927	0.32927	0.400784	0.316494	0.342058	0.378504	0.366524	0.316702	0.330287	0.409252	0.36314	0.323428	0.275733	0.31409	0.241103	0.325663	0.550332	0.341274	0.335443	0.410334	0.359992	0.372397	0.434616	0.382964	0.364424	0.346269	0.3798	0.391917	0.261769	0.227518	0.282281	0.352925	0.442168	0.480035	0.490511	0.365871	0.294287	0.340453	0.246678	0.236683	0.341112
457	0.551946	0.46507	0.421972	0.535541	0.324378	0.314105	0.351127	0.515283	0.39334	0.329812	0.401077	0.316924	0.342376	0.379028	0.367088	0.316866	0.330477	0.409735	0.363637	0.323969	0.276238	0.314885	0.241685	0.326178	0.550926	0.341577	0.335831	0.410883	0.360346	0.372683	0.434668	0.383658	0.364955	0.346845	0.380463	0.392485	0.262184	0.227762	0.282689	0.35353	0.442732	0.480598	0.491168	0.366454	0.294806	0.341081	0.247124	0.237219	0.341669
458	0.552381	0.465536	0.422236	0.536032	0.324795	0.314625	0.351719	0.515723	0.393887	0.33032	0.401396	0.31734	0.342656	0.379519	0.367581	0.316973	0.3306	0.410312	0.364057	0.324422	0.276827	0.315674	0.242168	0.326639	0.551426	0.34189	0.336247	0.411352	0.360648	0.373023	0.434747	0.384235	0.365535	0.347301	0.381088	0.393135	0.2626	0.227978	0.283072	0.354194	0.443392	0.481144	0.49178	0.366982	0.295291	0.341636	0.247557	0.237679	0.34225
459	0.552917	0.465925	0.422497	0.53648	0.32525	0.315142	0.352281	0.516239	0.394348	0.330799	0.401701	0.317749	0.343003	0.379891	0.368071	0.317127	0.330766	0.41089	0.364468	0.324779	0.277405	0.316432	0.24261	0.327026	0.551824	0.342177	0.33666	0.41176	0.360856	0.373336	0.434831	0.384684	0.366048	0.347734	0.381669	0.393759	0.263021	0.228161	0.283421	0.354845	0.444074	0.481604	0.492347	0.367472	0.295749	0.342191	0.247956	0.238089	0.342862
460	0.553487	0.466302	0.422814	0.536924	0.325683	0.315584	0.352777	0.516636	0.394804	0.33125	0.402021	0.318032	0.343343	0.380276	0.36854	0.317237	0.330919	0.411388	0.364923	0.325165	0.277932	0.317215	0.243078	0.327456	0.552251	0.342428	0.337075	0.412202	0.361083	0.373653	0.434943	0.385148	0.366521	0.348213	0.382264	0.394347	0.263372	0.228355	0.283799	0.35545	0.444629	0.482021	0.492944	0.368	0.296212	0.342764	0.248357	0.238535	0.343449
461	0.554058	0.466666	0.423143	0.537397	0.326095	0.31598	0.353267	0.517049	0.395257	0.331656	0.402355	0.318303	0.343627	0.380645	0.368977	0.317298	0.331061	0.411874	0.365265	0.325595	0.278444	0.31799	0.24351	0.327883	0.552671	0.342645	0.337522	0.412599	0.361305	0.374014	0.435129	0.385601	0.36701	0.348637	0.382869	0.394945	0.263711	0.228616	0.284196	0.356058	0.445173	0.482497	0.493517	0.368495	0.296587	0.343285	0.248707	0.239013	0.344049
462	0.554586	0.467045	0.423463	0.537834	0.326578	0.316345	0.353798	0.517484	0.395671	0.332064	0.402676	0.318611	0.343959	0.380938	0.369347	0.317421	0.331233	0.41236	0.365566	0.32595	0.278954	0.318697	0.243894	0.328224	0.553012	0.342866	0.337914	0.412947	0.361499	0.374343	0.435327	0.38598	0.367472	0.34899	0.383428	0.395605	0.264164	0.228845	0.284561	0.356677	0.445737	0.482915	0.494013	0.368885	0.296937	0.343819	0.249058	0.239403	0.344646
463	0.555049	0.467393	0.423825	0.538262	0.327062	0.316702	0.354263	0.517861	0.396102	0.332453	0.402926	0.318863	0.344294	0.38121	0.369741	0.317569	0.331417	0.412801	0.365932	0.326271	0.27939	0.319385	0.244302	0.328543	0.553359	0.343005	0.338219	0.41325	0.361686	0.374528	0.435467	0.386392	0.367844	0.349413	0.384014	0.396209	0.264599	0.229063	0.284961	0.357264	0.446203	0.483257	0.494482	0.369286	0.297307	0.344368	0.24939	0.239796	0.345209
464	0.555431	0.467745	0.424153	0.53875	0.327451	0.317089	0.354658	0.518258	0.396545	0.332826	0.403119	0.319147	0.344531	0.3815	0.370157	0.317657	0.331595	0.413202	0.366263	0.326629	0.27976	0.320041	0.244715	0.328831	0.553737	0.343116	0.338528	0.413493	0.361878	0.37467	0.435561	0.38686	0.368202	0.349842	0.38461	0.39674	0.264965	0.229332	0.285366	0.357801	0.446636	0.483648	0.494947	0.369708	0.297641	0.344901	0.249682	0.240231	0.345789
465	0.55577	0.468185	0.424455	0.539257	0.327797	0.317535	0.355017	0.518665	0.39697	0.333249	0.403297	0.319506	0.344738	0.381799	0.370516	0.317734	0.33181	0.413501	0.366597	0.326999	0.280053	0.320624	0.245164	0.329055	0.554141	0.343299	0.338846	0.413744	0.362118	0.374856	0.435621	0.387343	0.368581	0.350266	0.385142	0.397236	0.265331	0.229583	0.285684	0.358256	0.447068	0.484025	0.495384	0.370141	0.297992	0.345487	0.250033	0.240634	0.346403
466	0.556083	0.468612	0.424726	0.539635	0.328192	0.317906	0.355395	0.518926	0.397356	0.333653	0.403493	0.319842	0.345029	0.382092	0.370822	0.317868	0.332003	0.413811	0.366974	0.327299	0.280338	0.321146	0.24556	0.329227	0.554517	0.343555	0.339105	0.413997	0.36227	0.37498	0.435654	0.387777	0.368872	0.350666	0.385612	0.397748	0.265667	0.229751	0.285951	0.358706	0.447484	0.484352	0.495843	0.37058	0.298324	0.346076	0.250384	0.240959	0.346983
467	0.556436	0.468969	0.425039	0.53998	0.328559	0.318251	0.355736	0.51913	0.397742	0.333956	0.403712	0.320098	0.345272	0.382383	0.371165	0.317978	0.332122	0.41412	0.367291	0.32763	0.280605	0.321702	0.24595	0.329443	0.554849	0.343777	0.339375	0.414189	0.362327	0.375104	0.435699	0.38822	0.369166	0.351029	0.38612	0.398219	0.265911	0.229977	0.286257	0.359184	0.447876	0.484714	0.49629	0.371073	0.298558	0.346567	0.250651	0.241357	0.347535
468	0.55682	0.469357	0.425383	0.54032	0.328909	0.318621	0.35606	0.519357	0.398113	0.334226	0.40391	0.320333	0.345497	0.382644	0.371505	0.318087	0.332211	0.414361	0.36756	0.327974	0.280845	0.322271	0.246396	0.329706	0.555126	0.343973	0.339662	0.414391	0.362391	0.375297	0.435713	0.388653	0.369526	0.351339	0.386629	0.398669	0.266184	0.230247	0.286563	0.359644	0.448268	0.485073	0.496679	0.371572	0.2988	0.347032	0.250943	0.241803	0.34808
469	0.557169	0.469793	0.425622	0.540585	0.329283	0.318953	0.356471	0.51961	0.398435	0.33452	0.404035	0.320612	0.345787	0.382855	0.371811	0.318222	0.332321	0.414654	0.367782	0.328241	0.281159	0.322802	0.246807	0.329988	0.555385	0.344186	0.339933	0.414667	0.362465	0.375526	0.43568	0.389006	0.369869	0.351589	0.38707	0.399146	0.266487	0.230477	0.286853	0.360077	0.448701	0.485467	0.497059	0.372019	0.299125	0.347505	0.251281	0.242214	0.348626
470	0.557483	0.470176	0.42584	0.54079	0.329651	0.319245	0.356924	0.51984	0.398716	0.334744	0.404165	0.320864	0.346038	0.383061	0.372144	0.318336	0.332364	0.414999	0.368024	0.328458	0.281509	0.323366	0.247134	0.330292	0.555587	0.344363	0.340142	0.414882	0.362476	0.375669	0.435629	0.389304	0.370168	0.35179	0.387513	0.399552	0.266791	0.230703	0.287191	0.360536	0.449151	0.48581	0.497473	0.372413	0.299432	0.347949	0.25156	0.242615	0.349156
471	0.557804	0.470547	0.42611	0.541082	0.329989	0.319613	0.357357	0.520118	0.399035	0.33497	0.404335	0.32112	0.346202	0.38327	0.372482	0.318399	0.332412	0.4153	0.368317	0.328698	0.281863	0.323955	0.2475	0.330605	0.555798	0.344501	0.340358	0.415085	0.362525	0.375805	0.435557	0.389621	0.370508	0.352016	0.387961	0.399899	0.267115	0.230974	0.287543	0.361008	0.449592	0.486072	0.497854	0.372826	0.299757	0.348403	0.251839	0.243027	0.349694
472	0.558124	0.470892	0.426358	0.541447	0.330332	0.320006	0.357801	0.520413	0.39945	0.335253	0.404519	0.321435	0.346382	0.383489	0.372772	0.318445	0.33253	0.415639	0.368631	0.328951	0.282267	0.3245	0.24789	0.330893	0.556119	0.344631	0.340606	0.415366	0.362619	0.375937	0.435447	0.389976	0.370838	0.352318	0.388367	0.400293	0.26741	0.231258	0.287866	0.36149	0.450038	0.486338	0.498211	0.373313	0.300119	0.348859	0.252147	0.243415	0.350238
473	0.55846	0.471193	0.4266	0.541754	0.330642	0.320399	0.358232	0.520737	0.399853	0.335531	0.404714	0.321788	0.346553	0.383771	0.37304	0.318512	0.332655	0.415983	0.368918	0.329232	0.282632	0.325062	0.24826	0.331153	0.556532	0.344756	0.340832	0.415608	0.362699	0.376062	0.435353	0.39033	0.371155	0.352672	0.388703	0.400658	0.267671	0.231454	0.288162	0.361877	0.450515	0.486581	0.49857	0.373817	0.300453	0.349328	0.252472	0.243779	0.35082
474	0.558867	0.471493	0.42694	0.542106	0.330957	0.320832	0.358592	0.521047	0.400214	0.335792	0.404975	0.322108	0.346719	0.384066	0.373305	0.318575	0.332733	0.416286	0.369189	0.329541	0.282906	0.325664	0.248637	0.331413	0.5569	0.34485	0.341025	0.415777	0.362801	0.376123	0.435288	0.390702	0.371476	0.353009	0.389104	0.400986	0.267962	0.231682	0.288468	0.362285	0.450984	0.48674	0.4989	0.374322	0.300697	0.349792	0.252771	0.244181	0.35141
475	0.559267	0.471825	0.427247	0.542509	0.331296	0.32124	0.358929	0.521319	0.400558	0.336103	0.405229	0.322406	0.346947	0.384309	0.373557	0.318648	0.332839	0.416634	0.369404	0.329827	0.283207	0.326259	0.249008	0.331676	0.557221	0.344937	0.341225	0.415995	0.362931	0.37616	0.435212	0.391069	0.37177	0.353312	0.38955	0.401376	0.268247	0.231944	0.288782	0.362737	0.451425	0.486937	0.499209	0.37482	0.300938	0.350251	0.253051	0.244601	0.351991
476	0.559555	0.472175	0.427472	0.542867	0.331579	0.321595	0.359239	0.521574	0.400912	0.336438	0.405429	0.322683	0.347151	0.384548	0.37381	0.318737	0.33298	0.416957	0.369581	0.330129	0.283529	0.32688	0.249383	0.331937	0.55754	0.345028	0.341441	0.416231	0.363031	0.376239	0.435127	0.391435	0.372067	0.353618	0.389959	0.40176	0.268499	0.232147	0.28908	0.363112	0.45184	0.487198	0.49953	0.375283	0.30123	0.350746	0.253329	0.245005	0.352586
477	0.559846	0.472545	0.42773	0.543188	0.331865	0.321959	0.359566	0.52186	0.401203	0.336744	0.405618	0.322948	0.347317	0.384802	0.374073	0.318828	0.333056	0.41726	0.369721	0.330412	0.283846	0.327531	0.249769	0.33223	0.557783	0.345144	0.341657	0.416389	0.363114	0.37633	0.435102	0.391747	0.37235	0.353926	0.390427	0.402111	0.2688	0.232294	0.289379	0.363467	0.452226	0.487446	0.499832	0.37568	0.301497	0.351231	0.253607	0.24541	0.353229
478	0.560118	0.472947	0.427988	0.543566	0.332225	0.322347	0.359942	0.522114	0.401525	0.337073	0.405806	0.323252	0.34751	0.38501	0.374347	0.318891	0.333142	0.417612	0.369911	0.330683	0.28423	0.328152	0.250167	0.332561	0.558022	0.345286	0.341897	0.416582	0.363231	0.376415	0.435062	0.392058	0.372599	0.35424	0.390947	0.402527	0.269133	0.232498	0.289684	0.363912	0.452608	0.487713	0.500152	0.376072	0.301777	0.351731	0.253891	0.24581	0.353888
479	0.56031	0.473337	0.428201	0.543943	0.332575	0.322737	0.360316	0.522324	0.401924	0.3374	0.405955	0.323582	0.347683	0.385214	0.374674	0.318946	0.333267	0.417954	0.370178	0.331013	0.284642	0.328801	0.250595	0.332919	0.558344	0.34542	0.342162	0.416802	0.36333	0.376555	0.434952	0.392423	0.37288	0.354596	0.391414	0.402972	0.269446	0.232727	0.290002	0.364339	0.452994	0.488007	0.500521	0.376477	0.3021	0.352284	0.254202	0.246201	0.354531
480	0.560495	0.473697	0.428408	0.544297	0.332879	0.323069	0.36064	0.522456	0.402393	0.337715	0.40605	0.323854	0.347851	0.385463	0.375012	0.319043	0.333381	0.418241	0.370448	0.331375	0.285026	0.329478	0.251068	0.333276	0.558677	0.345553	0.342462	0.417006	0.363384	0.376735	0.434826	0.392831	0.373225	0.355026	0.391894	0.403395	0.269756	0.232951	0.290344	0.364752	0.4533	0.488307	0.500858	0.376873	0.302426	0.352807	0.254525	0.246602	0.3551
481	0.560744	0.474052	0.428681	0.544669	0.333272	0.323449	0.360981	0.522626	0.40279	0.338039	0.406143	0.324161	0.348094	0.385703	0.375348	0.319161	0.333499	0.418591	0.370713	0.33169	0.28542	0.330159	0.251512	0.333652	0.558932	0.345681	0.342773	0.417196	0.363493	0.376907	0.434743	0.39322	0.373555	0.355417	0.392399	0.403852	0.270124	0.233172	0.29072	0.365221	0.453658	0.488569	0.501177	0.377229	0.302738	0.353313	0.254858	0.247034	0.355679
482	0.560991	0.474427	0.428955	0.545028	0.333687	0.323869	0.361317	0.52283	0.403136	0.338405	0.406271	0.324511	0.348351	0.385916	0.375699	0.319283	0.333689	0.41896	0.371031	0.332	0.285829	0.33086	0.251906	0.334009	0.559172	0.345804	0.34306	0.417416	0.363648	0.377095	0.434688	0.393599	0.37389	0.355733	0.392844	0.404301	0.270495	0.233372	0.291112	0.365669	0.454116	0.488806	0.501543	0.377555	0.303075	0.353885	0.255186	0.247456	0.356272
483	0.561315	0.47482	0.429234	0.545389	0.334072	0.324271	0.361628	0.523016	0.403495	0.338812	0.406484	0.324838	0.348594	0.386138	0.376049	0.319423	0.333904	0.419307	0.371376	0.332324	0.286251	0.331552	0.252308	0.334323	0.559413	0.345955	0.343311	0.417671	0.363802	0.377274	0.434686	0.393969	0.374242	0.35604	0.393308	0.404719	0.270861	0.233553	0.29151	0.366113	0.454571	0.48903	0.501903	0.377901	0.303397	0.354465	0.255487	0.247855	0.356838
484	0.561697	0.475195	0.429581	0.545772	0.334493	0.324671	0.36194	0.523249	0.403902	0.339236	0.406771	0.325179	0.348884	0.386468	0.376371	0.319627	0.33412	0.419681	0.371707	0.332697	0.286689	0.33218	0.252758	0.334633	0.55967	0.34615	0.343563	0.417908	0.363957	0.377367	0.434761	0.394413	0.374528	0.356442	0.39379	0.405113	0.271247	0.233723	0.291884	0.366589	0.454988	0.489298	0.50225	0.378293	0.30375	0.355037	0.255815	0.248295	0.357459
485	0.562062	0.475567	0.42995	0.546192	0.334964	0.325132	0.36229	0.523577	0.404313	0.339678	0.407109	0.325605	0.349183	0.386851	0.376736	0.319845	0.334369	0.420089	0.37206	0.333113	0.287175	0.332817	0.253258	0.334994	0.559986	0.346368	0.343839	0.418151	0.364124	0.377416	0.434811	0.394887	0.374747	0.356846	0.394244	0.40553	0.271658	0.233895	0.292261	0.367081	0.455471	0.489552	0.502613	0.378736	0.304116	0.355649	0.256193	0.248769	0.358163
486	0.562419	0.475955	0.430278	0.546627	0.335409	0.325602	0.362641	0.523894	0.404757	0.340133	0.407467	0.326023	0.349458	0.387239	0.377153	0.320073	0.334612	0.420467	0.372415	0.333546	0.287668	0.333515	0.253821	0.335404	0.560329	0.346599	0.344118	0.418413	0.364273	0.377464	0.43479	0.395344	0.374985	0.357245	0.394737	0.405947	0.272066	0.234121	0.292674	0.367592	0.455908	0.489766	0.502954	0.379198	0.304442	0.356256	0.256575	0.249274	0.358837
487	0.562761	0.476326	0.430583	0.547002	0.335838	0.326101	0.362995	0.5242	0.405243	0.340557	0.407827	0.326423	0.349745	0.387614	0.377573	0.320316	0.334812	0.420856	0.372771	0.33397	0.288133	0.334265	0.254392	0.335848	0.560658	0.346805	0.344339	0.418676	0.364437	0.377541	0.434736	0.395801	0.375269	0.357687	0.395239	0.406351	0.27244	0.234407	0.2931	0.368094	0.45626	0.489988	0.50333	0.379634	0.304763	0.356859	0.256931	0.249834	0.359478
488	0.563032	0.476679	0.430895	0.547423	0.336286	0.326598	0.363392	0.524492	0.405714	0.340996	0.408139	0.326823	0.350057	0.388003	0.377971	0.320542	0.335028	0.42128	0.373138	0.334461	0.288602	0.335051	0.254971	0.336346	0.56098	0.347034	0.34461	0.418954	0.364618	0.377618	0.434673	0.396314	0.375549	0.358139	0.395711	0.406752	0.272849	0.234686	0.293517	0.368629	0.456579	0.4902	0.503731	0.380056	0.305111	0.357418	0.257294	0.250417	0.360083
489	0.563266	0.477057	0.431188	0.547873	0.336709	0.327087	0.363825	0.524761	0.40613	0.341487	0.408423	0.327213	0.350303	0.388336	0.378366	0.320713	0.335235	0.421715	0.373521	0.33492	0.289112	0.335902	0.255538	0.336875	0.561269	0.347256	0.344907	0.419251	0.364804	0.377765	0.434577	0.396774	0.37588	0.358519	0.396186	0.407177	0.27329	0.234933	0.293964	0.369206	0.456933	0.490337	0.504119	0.380463	0.305431	0.357944	0.257646	0.250978	0.360621
490	0.563487	0.477443	0.431475	0.548277	0.337122	0.327611	0.364275	0.525065	0.406508	0.341996	0.40871	0.327632	0.350501	0.388627	0.378753	0.320869	0.335407	0.422191	0.373908	0.335313	0.289663	0.336787	0.256072	0.337413	0.561524	0.347433	0.345147	0.419522	0.365006	0.377983	0.434463	0.397194	0.376263	0.358891	0.39664	0.407626	0.273716	0.235166	0.294431	0.369792	0.457346	0.490472	0.504535	0.380848	0.305764	0.358506	0.258009	0.251552	0.361171
491	0.563743	0.477773	0.431759	0.548664	0.337561	0.328157	0.364712	0.525378	0.406894	0.342428	0.409	0.32809	0.350735	0.388926	0.379104	0.321053	0.335569	0.422668	0.37429	0.335808	0.290198	0.337674	0.256628	0.337935	0.561753	0.347635	0.34535	0.419813	0.365197	0.378195	0.434359	0.39766	0.376682	0.359339	0.39713	0.408061	0.274145	0.235394	0.294862	0.370334	0.457752	0.4907	0.504978	0.381237	0.306109	0.359054	0.25838	0.25214	0.361758
492	0.56398	0.478168	0.432015	0.549165	0.338047	0.328675	0.365173	0.525644	0.407317	0.342924	0.409286	0.328587	0.350974	0.389292	0.379502	0.321257	0.335804	0.42315	0.37468	0.336364	0.290798	0.33859	0.257288	0.338505	0.562024	0.347911	0.345649	0.420094	0.365403	0.378373	0.434238	0.398185	0.377073	0.359839	0.397626	0.408517	0.274615	0.235636	0.295315	0.370943	0.458169	0.490959	0.505391	0.381686	0.306481	0.359643	0.258829	0.252734	0.362352
493	0.564188	0.478629	0.432255	0.54963	0.338576	0.329207	0.365629	0.525922	0.4078	0.343462	0.409607	0.329111	0.351228	0.3897	0.379946	0.321501	0.33605	0.423622	0.375076	0.336858	0.291439	0.339554	0.257997	0.339111	0.562291	0.348172	0.345944	0.420323	0.36565	0.378575	0.434106	0.398716	0.377455	0.360385	0.39811	0.408979	0.275085	0.235918	0.295809	0.371571	0.45859	0.491235	0.505796	0.382142	0.306882	0.360325	0.259327	0.253376	0.362974
494	0.564417	0.479045	0.43251	0.549978	0.339106	0.32974	0.366017	0.526224	0.408321	0.343945	0.409975	0.329593	0.351545	0.390111	0.380376	0.321782	0.336236	0.42401	0.375456	0.337375	0.292033	0.340548	0.258702	0.3397	0.56251	0.348396	0.346178	0.420556	0.365874	0.378807	0.433993	0.399258	0.377867	0.36097	0.398639	0.409391	0.275564	0.236204	0.296289	0.372117	0.45894	0.49154	0.506184	0.382563	0.30726	0.360996	0.259781	0.254059	0.363597
495	0.564664	0.47947	0.432782	0.550348	0.33962	0.330291	0.366397	0.52649	0.408824	0.344451	0.410329	0.330091	0.351915	0.390493	0.380786	0.322058	0.336458	0.424412	0.375841	0.337913	0.292617	0.341493	0.259384	0.340271	0.562727	0.348671	0.346464	0.420817	0.366146	0.379032	0.433895	0.399795	0.378277	0.361579	0.39919	0.409787	0.27604	0.236472	0.296694	0.372655	0.459262	0.491856	0.506546	0.382944	0.307647	0.361684	0.26024	0.25469	0.364217
496	0.564927	0.479963	0.4331	0.550792	0.34012	0.330831	0.366806	0.526786	0.40929	0.345078	0.410714	0.330584	0.352266	0.390861	0.381251	0.322318	0.336714	0.424883	0.37629	0.338394	0.29327	0.34244	0.260045	0.34087	0.562978	0.348941	0.346825	0.421084	0.366451	0.379278	0.433831	0.400311	0.37867	0.362168	0.399715	0.41021	0.276528	0.236731	0.297117	0.37327	0.459627	0.492153	0.506926	0.383312	0.308066	0.362437	0.26072	0.255327	0.364859
497	0.565215	0.480413	0.433463	0.551256	0.340599	0.331343	0.367202	0.527172	0.409727	0.345711	0.411137	0.331036	0.352612	0.391224	0.38174	0.322573	0.336943	0.425357	0.376796	0.338918	0.29393	0.343422	0.260692	0.341468	0.56322	0.349176	0.347212	0.421408	0.366696	0.379541	0.433795	0.400829	0.379076	0.362743	0.400266	0.410631	0.277044	0.236978	0.29757	0.373895	0.460017	0.492459	0.507336	0.383661	0.30847	0.363163	0.26115	0.256003	0.365543
498	0.565436	0.480815	0.433826	0.551715	0.341066	0.331872	0.367627	0.527597	0.410178	0.346334	0.411525	0.331523	0.35296	0.391628	0.382205	0.322787	0.337168	0.425889	0.377309	0.339481	0.294602	0.344383	0.261354	0.342061	0.563461	0.349425	0.347607	0.421747	0.366932	0.379813	0.433706	0.401372	0.379475	0.363361	0.400806	0.411074	0.277564	0.237216	0.29802	0.374558	0.460444	0.492751	0.507746	0.383993	0.308873	0.363877	0.261555	0.256651	0.366276
499	0.565653	0.48127	0.434181	0.552257	0.341581	0.332443	0.368115	0.528015	0.410662	0.34701	0.411896	0.332085	0.353299	0.392055	0.382673	0.323002	0.337482	0.426495	0.377836	0.340088	0.295333	0.345344	0.262028	0.342671	0.563742	0.349722	0.348057	0.422112	0.367234	0.380071	0.433617	0.40194	0.379896	0.364001	0.40134	0.411569	0.278071	0.237495	0.298448	0.37528	0.460958	0.493049	0.508204	0.384356	0.309293	0.364637	0.262005	0.257303	0.367029
500	0.565924	0.481721	0.434542	0.552834	0.342157	0.333023	0.368644	0.528446	0.411197	0.347686	0.412331	0.332631	0.353664	0.392538	0.383172	0.323255	0.33781	0.427104	0.378359	0.340789	0.296064	0.346394	0.262759	0.34332	0.564045	0.350038	0.348509	0.4225	0.367533	0.380333	0.433584	0.402559	0.380347	0.364652	0.401919	0.412101	0.278612	0.237797	0.298932	0.376018	0.461483	0.493353	0.508709	0.384797	0.309684	0.365378	0.262432	0.258028	0.367771
501	0.5662	0.482172	0.434892	0.553408	0.342771	0.333638	0.369232	0.528858	0.411757	0.348374	0.412788	0.333183	0.354072	0.393084	0.383696	0.323534	0.338134	0.427756	0.378834	0.341504	0.29676	0.347504	0.263565	0.344018	0.564371	0.350402	0.348952	0.422847	0.367858	0.380611	0.433556	0.403205	0.380783	0.365327	0.402515	0.412681	0.279181	0.238081	0.299485	0.37679	0.461992	0.49363	0.509196	0.385296	0.310067	0.366132	0.262853	0.258761	0.36851
502	0.566503	0.482636	0.435277	0.553924	0.343432	0.334261	0.369781	0.529224	0.412348	0.349071	0.413247	0.333726	0.354483	0.393653	0.384183	0.323824	0.338484	0.428399	0.37932	0.342212	0.297452	0.348599	0.264361	0.344705	0.564743	0.350789	0.34935	0.423198	0.368224	0.380894	0.43352	0.40383	0.381239	0.366037	0.40307	0.413251	0.279759	0.238358	0.300014	0.377501	0.462476	0.493954	0.509681	0.385772	0.310478	0.366935	0.263346	0.259451	0.369217
503	0.566927	0.483128	0.435686	0.554463	0.344096	0.334914	0.370265	0.529612	0.412942	0.349782	0.413757	0.334282	0.354908	0.394174	0.384689	0.324176	0.338855	0.429005	0.379825	0.342957	0.298134	0.349751	0.265126	0.345421	0.565144	0.351152	0.34978	0.423591	0.3686	0.381207	0.433524	0.404465	0.381772	0.366755	0.403699	0.413805	0.28034	0.238659	0.300558	0.378137	0.462987	0.494357	0.510179	0.386268	0.310901	0.367762	0.263873	0.260212	0.369947
504	0.567365	0.483641	0.436083	0.555044	0.34474	0.335599	0.370759	0.530044	0.413542	0.350519	0.414261	0.334885	0.355353	0.394682	0.38524	0.324558	0.339214	0.42965	0.380336	0.343683	0.298829	0.350935	0.265932	0.346176	0.565546	0.351503	0.350265	0.423966	0.368987	0.381554	0.433518	0.405141	0.382317	0.367501	0.404371	0.414373	0.280924	0.238962	0.30116	0.378801	0.46352	0.494781	0.510657	0.386779	0.31135	0.368613	0.264398	0.261012	0.370728
505	0.56775	0.484156	0.436494	0.55562	0.345403	0.336248	0.371282	0.530511	0.414149	0.35127	0.414698	0.335474	0.355801	0.395195	0.385808	0.324949	0.339551	0.430323	0.380884	0.344372	0.299586	0.352055	0.266787	0.346874	0.565917	0.351856	0.350743	0.424334	0.369379	0.381893	0.433515	0.405829	0.382837	0.368258	0.404992	0.414926	0.281502	0.239245	0.301752	0.379523	0.464044	0.495205	0.511162	0.387227	0.31184	0.369484	0.264931	0.261782	0.371484
506	0.568145	0.484694	0.436932	0.556192	0.34611	0.336873	0.371776	0.530998	0.414805	0.352049	0.415151	0.336081	0.356258	0.395708	0.386362	0.325336	0.339918	0.430958	0.381518	0.345101	0.300392	0.353134	0.267606	0.347536	0.5663	0.352207	0.351214	0.424781	0.36979	0.382232	0.433517	0.406555	0.383361	0.369046	0.405598	0.41545	0.282036	0.239568	0.302295	0.380225	0.464616	0.495621	0.511726	0.387669	0.312373	0.370384	0.265501	0.262584	0.372249
507	0.568527	0.48526	0.43734	0.556801	0.34679	0.337542	0.372319	0.531501	0.415466	0.352842	0.415606	0.336733	0.356728	0.39622	0.386946	0.325701	0.340295	0.431608	0.382109	0.345847	0.301196	0.354228	0.268433	0.348218	0.566672	0.352578	0.351724	0.425221	0.370203	0.382604	0.433528	0.407342	0.383891	0.369821	0.406265	0.415994	0.282559	0.239902	0.302834	0.380969	0.465234	0.496011	0.512291	0.388168	0.312899	0.371277	0.266041	0.263429	0.373044
508	0.568873	0.48582	0.437744	0.557414	0.34745	0.338211	0.372909	0.532002	0.416102	0.353606	0.416028	0.337352	0.357167	0.39675	0.387545	0.326021	0.340671	0.432254	0.382663	0.346581	0.301989	0.355319	0.269279	0.348883	0.567022	0.352974	0.352225	0.425633	0.370589	0.382976	0.433562	0.408127	0.384416	0.370544	0.40693	0.416547	0.283126	0.24021	0.303358	0.381739	0.465826	0.496427	0.51287	0.388658	0.313404	0.372149	0.266558	0.264231	0.373803
509	0.569208	0.486369	0.438161	0.558057	0.348137	0.338871	0.373501	0.532515	0.416718	0.354372	0.416448	0.337956	0.357599	0.397302	0.38814	0.326337	0.341077	0.432872	0.383283	0.347317	0.302752	0.356432	0.270087	0.349562	0.567376	0.353402	0.352701	0.426081	0.371002	0.383304	0.433579	0.408866	0.384911	0.371244	0.407552	0.417132	0.28369	0.240523	0.303922	0.382496	0.466407	0.496817	0.513484	0.389118	0.313914	0.373055	0.267114	0.264981	0.37455
510	0.569572	0.486921	0.438592	0.558681	0.348845	0.339561	0.374084	0.533058	0.41736	0.355149	0.416952	0.338625	0.358052	0.397863	0.388722	0.326679	0.341509	0.433498	0.383919	0.348078	0.303512	0.357621	0.270866	0.350302	0.567781	0.353845	0.353177	0.426564	0.371422	0.383666	0.433593	0.409636	0.385433	0.371991	0.408238	0.417741	0.284276	0.240878	0.30451	0.383233	0.467042	0.497258	0.514095	0.389632	0.314412	0.37396	0.267658	0.265781	0.375367
511	0.569931	0.487464	0.439037	0.559278	0.349512	0.340281	0.374693	0.533627	0.418007	0.35591	0.417469	0.339315	0.358485	0.398418	0.389301	0.327028	0.341918	0.434165	0.384515	0.348826	0.304308	0.358828	0.271662	0.351047	0.568185	0.354288	0.353654	0.427014	0.371823	0.384061	0.433627	0.410426	0.386014	0.372748	0.40895	0.418369	0.284907	0.241207	0.305085	0.384002	0.467674	0.497773	0.514696	0.390138	0.314903	0.374839	0.268165	0.266587	0.376191
512	0.570306	0.48801	0.439501	0.559924	0.350119	0.341033	0.375311	0.534197	0.418654	0.35669	0.417978	0.340002	0.358894	0.398969	0.38989	0.327364	0.342307	0.434855	0.385136	0.349563	0.305118	0.360029	0.272463	0.351789	0.568569	0.354737	0.354163	0.427453	0.372248	0.384452	0.433662	0.411203	0.386634	0.373494	0.409625	0.419031	0.285521	0.24147	0.305679	0.384801	0.468288	0.498261	0.515298	0.390615	0.315443	0.375751	0.268696	0.26737	0.377012
513	0.570734	0.488575	0.440016	0.56057	0.350789	0.341704	0.375946	0.534727	0.419298	0.357535	0.418534	0.340659	0.359389	0.399528	0.39046	0.327779	0.342705	0.435556	0.385767	0.350316	0.30594	0.361225	0.27327	0.352515	0.568977	0.355231	0.354662	0.427921	0.372709	0.384852	0.433753	0.411987	0.38723	0.374278	0.410313	0.419679	0.286076	0.241748	0.306275	0.385607	0.468901	0.498732	0.515906	0.391131	0.315991	0.376689	0.269261	0.268187	0.377818
514	0.571174	0.48914	0.440561	0.561157	0.351491	0.342358	0.376596	0.535234	0.419949	0.358381	0.419135	0.341288	0.359906	0.400082	0.39102	0.328204	0.343087	0.436256	0.386375	0.351073	0.306777	0.362412	0.27411	0.353213	0.569385	0.355727	0.355153	0.428396	0.373145	0.385283	0.433902	0.412797	0.387837	0.375073	0.411042	0.420296	0.286666	0.242035	0.306831	0.386406	0.469521	0.499257	0.516535	0.391684	0.316524	0.377623	0.269814	0.269046	0.378621
515	0.571595	0.489706	0.441082	0.561764	0.352163	0.343055	0.377232	0.535736	0.420599	0.359206	0.419724	0.341906	0.36038	0.400626	0.391602	0.328563	0.343455	0.43693	0.387008	0.35182	0.307588	0.363599	0.274952	0.353923	0.569774	0.356184	0.355666	0.428873	0.373584	0.385704	0.434021	0.413599	0.388457	0.375845	0.41175	0.42093	0.287278	0.24232	0.307412	0.387181	0.470142	0.499757	0.517169	0.392234	0.317068	0.37859	0.270389	0.2699	0.379421
516	0.571996	0.490312	0.44157	0.5624	0.352815	0.343729	0.377867	0.536215	0.421242	0.360022	0.420266	0.342527	0.360834	0.40117	0.392211	0.328863	0.343826	0.437599	0.387622	0.352561	0.308383	0.36479	0.275798	0.354655	0.570188	0.356622	0.356182	0.429325	0.374047	0.386142	0.434099	0.414397	0.389069	0.376618	0.412426	0.421579	0.287878	0.242627	0.308033	0.387947	0.470759	0.500225	0.517729	0.392791	0.317607	0.379566	0.270986	0.270744	0.380198
517	0.572371	0.490902	0.44207	0.563001	0.353546	0.344378	0.378488	0.536717	0.421896	0.36084	0.420801	0.343165	0.361334	0.401724	0.392792	0.329213	0.344226	0.438239	0.388214	0.353328	0.309182	0.365966	0.276649	0.355358	0.570608	0.357075	0.356682	0.429779	0.374502	0.386559	0.434179	0.415236	0.389655	0.377447	0.413144	0.4222	0.288512	0.243002	0.30863	0.388708	0.471394	0.500731	0.518309	0.39337	0.318107	0.380502	0.271546	0.271622	0.380989
518	0.572707	0.491474	0.442557	0.563617	0.35428	0.345109	0.379089	0.537257	0.422552	0.361643	0.421331	0.34386	0.361814	0.402265	0.393386	0.329578	0.344618	0.438878	0.388853	0.35409	0.309993	0.367144	0.277496	0.356061	0.570984	0.357516	0.35721	0.430241	0.374947	0.386961	0.434221	0.416067	0.390244	0.378261	0.413864	0.422844	0.289183	0.24337	0.309221	0.38948	0.472067	0.501205	0.518917	0.393905	0.318624	0.381442	0.272085	0.272512	0.381831
519	0.573041	0.49208	0.44303	0.564254	0.354996	0.345849	0.379706	0.537764	0.423187	0.362451	0.421869	0.344588	0.36228	0.402793	0.394015	0.329951	0.344989	0.439562	0.389499	0.354832	0.310832	0.36835	0.278353	0.3568	0.571349	0.357954	0.357748	0.430681	0.375392	0.387401	0.434253	0.416862	0.39082	0.379028	0.414567	0.423514	0.289836	0.243701	0.309819	0.390267	0.472752	0.501632	0.519472	0.394405	0.319155	0.382396	0.272639	0.273395	0.382676
520	0.573407	0.492721	0.443533	0.564886	0.355672	0.346538	0.380328	0.538252	0.423839	0.363302	0.422395	0.345301	0.362702	0.403337	0.394639	0.330256	0.345394	0.440244	0.390095	0.355612	0.311674	0.369555	0.279234	0.357531	0.571744	0.35841	0.358272	0.431108	0.375853	0.387798	0.434302	0.417694	0.391361	0.379832	0.415213	0.424148	0.290432	0.243996	0.31039	0.391059	0.473407	0.502071	0.520011	0.394939	0.319689	0.383362	0.273231	0.274232	0.383497
521	0.573793	0.493309	0.444079	0.565523	0.356374	0.347243	0.380958	0.538747	0.42449	0.364182	0.422947	0.345982	0.363138	0.403878	0.395232	0.330607	0.345811	0.440904	0.39072	0.356408	0.312513	0.370771	0.280119	0.358225	0.572099	0.358873	0.358798	0.431556	0.376313	0.388175	0.434374	0.418548	0.391904	0.380657	0.41588	0.424764	0.291034	0.244291	0.310951	0.391845	0.474048	0.502521	0.520634	0.395475	0.320232	0.38433	0.273827	0.275081	0.384306
522	0.574169	0.493895	0.444606	0.566162	0.35708	0.347953	0.38162	0.53923	0.425119	0.365055	0.423507	0.346652	0.363588	0.4044	0.395828	0.330993	0.3462	0.441589	0.391351	0.357167	0.313354	0.372014	0.281007	0.35893	0.572438	0.359323	0.359318	0.43201	0.376783	0.388611	0.434451	0.419376	0.392466	0.381454	0.416568	0.425398	0.291625	0.244601	0.311531	0.392628	0.474698	0.502952	0.52124	0.395996	0.320786	0.38531	0.274422	0.275959	0.385091
523	0.574512	0.494519	0.445089	0.566773	0.357749	0.34865	0.382283	0.539735	0.425763	0.365903	0.424039	0.347322	0.364009	0.404921	0.396414	0.33132	0.346576	0.442269	0.39193	0.357912	0.314174	0.373238	0.281888	0.359647	0.572806	0.359764	0.359828	0.432478	0.377261	0.38905	0.434524	0.420192	0.393039	0.382249	0.417239	0.426021	0.292186	0.244921	0.3121	0.393388	0.475351	0.503397	0.521805	0.396545	0.321342	0.386307	0.275006	0.276841	0.385883
524	0.574841	0.495117	0.445599	0.567381	0.358388	0.349349	0.382921	0.540277	0.426441	0.366756	0.424557	0.347973	0.364403	0.405456	0.396956	0.331599	0.346965	0.442914	0.392508	0.358698	0.314986	0.374442	0.282765	0.360338	0.573201	0.360221	0.360338	0.432937	0.377757	0.389461	0.434595	0.421055	0.393639	0.383122	0.417883	0.426615	0.29276	0.24523	0.312657	0.394151	0.476016	0.503862	0.522404	0.397144	0.321898	0.3873	0.275575	0.277693	0.386698
525	0.575163	0.495682	0.446105	0.567993	0.359076	0.350055	0.383563	0.540811	0.427091	0.367594	0.425087	0.348631	0.364862	0.405964	0.397489	0.331958	0.34733	0.443563	0.393113	0.359462	0.315806	0.375665	0.283629	0.361009	0.573571	0.360685	0.360864	0.433386	0.378247	0.389938	0.434657	0.421888	0.394272	0.383967	0.418573	0.427234	0.293357	0.245535	0.31323	0.394919	0.476698	0.504324	0.523005	0.397712	0.322445	0.388258	0.276117	0.278574	0.387533
526	0.575476	0.496266	0.446573	0.56858	0.359779	0.350748	0.384206	0.541345	0.427718	0.36842	0.425605	0.349314	0.365346	0.406449	0.398041	0.332316	0.347689	0.44421	0.393689	0.360203	0.316621	0.376886	0.284483	0.361679	0.573926	0.361134	0.361392	0.433835	0.378725	0.390421	0.434701	0.422686	0.394895	0.384758	0.419277	0.427863	0.293937	0.245828	0.313802	0.395673	0.477374	0.504798	0.52357	0.398249	0.322975	0.389206	0.276658	0.279469	0.388387
527	0.575783	0.49686	0.447038	0.569181	0.360439	0.351437	0.384849	0.541884	0.428343	0.369253	0.426119	0.349986	0.365782	0.406954	0.398614	0.332607	0.348053	0.444855	0.39425	0.360954	0.317446	0.378098	0.285337	0.362382	0.574285	0.361571	0.36192	0.434265	0.379191	0.390872	0.434759	0.423495	0.395478	0.385535	0.419952	0.428467	0.294523	0.246114	0.314391	0.396419	0.478056	0.50527	0.524094	0.398793	0.323505	0.3902	0.277225	0.280363	0.38924
528	0.576117	0.49744	0.447548	0.569787	0.361111	0.352104	0.385496	0.542403	0.428943	0.370126	0.426646	0.350629	0.366199	0.407463	0.399192	0.332895	0.348423	0.445501	0.394839	0.361741	0.318279	0.37935	0.286226	0.363069	0.574649	0.362013	0.362419	0.43469	0.379677	0.391309	0.434833	0.424348	0.396045	0.386347	0.420597	0.429081	0.295117	0.246377	0.314997	0.39719	0.478731	0.505709	0.524645	0.399343	0.324036	0.391204	0.277819	0.281235	0.390072
529	0.576463	0.49803	0.448051	0.570364	0.361805	0.352754	0.386145	0.542911	0.429517	0.370999	0.427163	0.351265	0.366627	0.407963	0.399764	0.333199	0.348792	0.446143	0.395407	0.362514	0.319089	0.380601	0.287132	0.363727	0.575008	0.36245	0.362901	0.435141	0.380155	0.391743	0.434909	0.425192	0.396595	0.387145	0.421246	0.429694	0.295696	0.246649	0.315589	0.397947	0.479385	0.506142	0.525191	0.399888	0.324564	0.392194	0.278409	0.28212	0.390893
530	0.576792	0.498611	0.448539	0.570941	0.362474	0.353423	0.386789	0.543415	0.430085	0.371843	0.427676	0.351892	0.367046	0.408461	0.400312	0.333509	0.349148	0.446778	0.395953	0.363248	0.319892	0.381815	0.288025	0.364386	0.575349	0.362877	0.363398	0.435596	0.380608	0.392183	0.434991	0.426001	0.397132	0.387919	0.421909	0.43027	0.296282	0.246955	0.316166	0.398671	0.480043	0.50658	0.525709	0.400444	0.325099	0.393187	0.278981	0.283028	0.391708
531	0.577083	0.499192	0.449021	0.571523	0.363114	0.354066	0.387385	0.543896	0.43065	0.372673	0.4282	0.352497	0.367415	0.40895	0.400846	0.333796	0.349479	0.447393	0.39653	0.363993	0.320705	0.383036	0.288921	0.365054	0.575691	0.363315	0.363899	0.43606	0.381075	0.392602	0.435071	0.42681	0.397668	0.388706	0.422565	0.430833	0.296871	0.247262	0.316715	0.399399	0.480688	0.507005	0.526261	0.401019	0.325646	0.394204	0.279559	0.28395	0.392523
532	0.577365	0.499767	0.449493	0.572072	0.363775	0.35469	0.387961	0.544382	0.431208	0.373505	0.428713	0.353116	0.367785	0.409411	0.401351	0.334091	0.349794	0.447992	0.397091	0.364747	0.321505	0.384268	0.289826	0.365675	0.576033	0.363745	0.364384	0.436524	0.381568	0.393016	0.435117	0.427602	0.398228	0.389512	0.423193	0.431405	0.297449	0.247539	0.317241	0.400128	0.481325	0.507424	0.526823	0.401574	0.326183	0.395181	0.280118	0.28484	0.393361
533	0.577625	0.500311	0.449943	0.572619	0.364427	0.355347	0.388551	0.54489	0.431778	0.374322	0.429194	0.353753	0.368168	0.409865	0.40184	0.334379	0.350096	0.448591	0.397621	0.365469	0.322303	0.385486	0.290719	0.366274	0.576347	0.364149	0.36489	0.436961	0.382046	0.393446	0.435136	0.428362	0.398788	0.390302	0.423818	0.431955	0.298035	0.247819	0.317775	0.400849	0.481975	0.507846	0.527339	0.402094	0.326714	0.39613	0.280653	0.285733	0.394213
534	0.57785	0.50084	0.450363	0.573164	0.365055	0.356004	0.389129	0.545377	0.432355	0.375114	0.429636	0.354385	0.368551	0.410318	0.402354	0.334633	0.350385	0.449189	0.398164	0.366157	0.323117	0.386723	0.291615	0.366893	0.576637	0.364545	0.365414	0.437391	0.382497	0.393879	0.435138	0.429119	0.399299	0.391046	0.424484	0.432496	0.298601	0.248111	0.318311	0.40158	0.482608	0.508253	0.527856	0.402595	0.327242	0.397095	0.281205	0.286677	0.395045
535	0.578071	0.501385	0.450797	0.573681	0.365702	0.356617	0.389693	0.545856	0.432907	0.375936	0.430085	0.354985	0.36893	0.410772	0.402877	0.334884	0.350684	0.449782	0.398694	0.366881	0.323931	0.387977	0.292522	0.367512	0.576933	0.364935	0.365906	0.437797	0.382985	0.394265	0.435124	0.429894	0.399782	0.391808	0.425108	0.433042	0.299168	0.248378	0.318849	0.402315	0.483225	0.508642	0.528358	0.403091	0.327779	0.398078	0.281777	0.287622	0.395878
536	0.578311	0.501927	0.451253	0.574194	0.366347	0.35724	0.390287	0.546333	0.433433	0.376777	0.430548	0.355564	0.369313	0.411228	0.403371	0.335147	0.350995	0.45037	0.399185	0.367597	0.324734	0.389222	0.293425	0.368124	0.57721	0.365319	0.366378	0.438172	0.383471	0.394652	0.43513	0.43065	0.400257	0.392577	0.425692	0.433573	0.299754	0.248628	0.319401	0.403027	0.48385	0.509013	0.528794	0.403587	0.328319	0.399062	0.282342	0.288542	0.396714
537	0.57855	0.502472	0.451703	0.574714	0.366955	0.357863	0.390881	0.546766	0.433934	0.377612	0.431017	0.356134	0.369677	0.411667	0.403855	0.335393	0.351303	0.45094	0.399689	0.368274	0.325542	0.390492	0.294339	0.36875	0.577448	0.365714	0.366841	0.43855	0.383929	0.395064	0.435166	0.43139	0.400719	0.39332	0.426296	0.4341	0.300328	0.248875	0.319945	0.403737	0.484456	0.509357	0.529212	0.404089	0.328858	0.400066	0.282919	0.289481	0.397531
538	0.578794	0.503027	0.452142	0.575207	0.367528	0.358468	0.391443	0.547181	0.434436	0.378444	0.431483	0.356707	0.370014	0.412106	0.404335	0.335623	0.351608	0.451507	0.400175	0.368972	0.32636	0.391769	0.295275	0.36938	0.577698	0.36609	0.367292	0.438917	0.38442	0.395447	0.435175	0.43214	0.40116	0.394075	0.426911	0.434611	0.30086	0.24914	0.320462	0.404444	0.485058	0.509695	0.529615	0.404616	0.329407	0.401083	0.283509	0.29045	0.398345
539	0.579026	0.503579	0.452591	0.575699	0.368106	0.359061	0.392023	0.54761	0.434931	0.379297	0.43198	0.357276	0.370339	0.412538	0.404771	0.335873	0.35191	0.452062	0.400638	0.369687	0.327176	0.39304	0.296201	0.369987	0.577949	0.366454	0.36774	0.439259	0.384936	0.395824	0.435162	0.432881	0.401618	0.394859	0.427474	0.435113	0.301409	0.249393	0.320972	0.405137	0.485662	0.510006	0.529973	0.405121	0.329966	0.402085	0.284092	0.291401	0.399195
540	0.579221	0.504115	0.45302	0.57621	0.368679	0.359655	0.392615	0.548029	0.435426	0.380132	0.432466	0.357853	0.37066	0.412959	0.405189	0.336116	0.35219	0.452601	0.401117	0.370378	0.327985	0.394342	0.297129	0.370589	0.57818	0.366826	0.368198	0.439613	0.38542	0.39622	0.435146	0.433609	0.402064	0.395625	0.428032	0.435609	0.301963	0.249647	0.321487	0.405832	0.486258	0.510273	0.530331	0.4056	0.330504	0.403087	0.284672	0.292354	0.400056
541	0.5794	0.504637	0.453426	0.576714	0.369252	0.360258	0.393181	0.548445	0.435924	0.380943	0.432903	0.358448	0.370986	0.413381	0.405615	0.336347	0.352454	0.453137	0.401574	0.37107	0.328776	0.395655	0.298076	0.371181	0.578408	0.36718	0.368651	0.439961	0.385901	0.396593	0.4351	0.434326	0.402482	0.396378	0.428588	0.436078	0.302506	0.249918	0.322012	0.406523	0.486872	0.510539	0.53069	0.406084	0.331009	0.404104	0.285245	0.293313	0.400912
542	0.579592	0.505138	0.453839	0.577182	0.369843	0.360849	0.393742	0.548844	0.436431	0.381775	0.433357	0.359028	0.371336	0.413815	0.406029	0.336571	0.352726	0.453674	0.402035	0.371786	0.329568	0.396961	0.299028	0.371775	0.578646	0.367517	0.369082	0.440284	0.386407	0.396949	0.435044	0.435056	0.402888	0.397157	0.429119	0.436538	0.303033	0.250182	0.322529	0.407209	0.487464	0.510806	0.531043	0.406596	0.331533	0.405115	0.285815	0.294285	0.40177
543	0.579758	0.505625	0.454266	0.577642	0.370447	0.361427	0.394305	0.549211	0.436903	0.3826	0.433847	0.359593	0.371684	0.414213	0.406433	0.336793	0.353002	0.454188	0.402509	0.372464	0.330366	0.398292	0.299973	0.372373	0.578841	0.367869	0.369502	0.440599	0.386883	0.397322	0.435	0.435764	0.403291	0.397905	0.429622	0.436995	0.303602	0.250428	0.323062	0.407887	0.488027	0.511039	0.53139	0.407088	0.332052	0.406131	0.286387	0.295271	0.402624
544	0.579907	0.506113	0.454694	0.578084	0.371033	0.362004	0.394834	0.549566	0.437352	0.3834	0.434324	0.360164	0.372001	0.414586	0.406842	0.336992	0.353273	0.454695	0.402947	0.373124	0.331167	0.399631	0.300938	0.372962	0.57901	0.368215	0.36991	0.440896	0.387355	0.397681	0.434939	0.436453	0.403685	0.398625	0.430113	0.437426	0.304193	0.25068	0.323601	0.408558	0.488606	0.511262	0.531709	0.407564	0.332552	0.407161	0.286951	0.296273	0.403466
545	0.580068	0.506606	0.455102	0.578525	0.371587	0.362572	0.395352	0.549896	0.437809	0.384222	0.434781	0.360721	0.372293	0.414968	0.407237	0.337146	0.353522	0.455211	0.403385	0.373795	0.331971	0.400946	0.301937	0.373537	0.579168	0.368549	0.370298	0.441182	0.387849	0.398041	0.434881	0.437148	0.404084	0.399366	0.430613	0.437846	0.304741	0.250923	0.324098	0.40923	0.489182	0.511489	0.531989	0.408044	0.333077	0.408197	0.287514	0.297288	0.404301
546	0.580215	0.507064	0.455501	0.578949	0.372123	0.363123	0.395863	0.550221	0.438254	0.385028	0.435264	0.361259	0.372571	0.415345	0.407628	0.337298	0.35374	0.455692	0.403829	0.374457	0.332773	0.402274	0.302927	0.374104	0.57932	0.36888	0.370681	0.441459	0.388318	0.398425	0.434819	0.437836	0.404468	0.400107	0.431089	0.438256	0.305262	0.251139	0.324573	0.409883	0.489715	0.511672	0.532259	0.408518	0.333615	0.409206	0.288067	0.298297	0.405139
547	0.58031	0.507511	0.455873	0.579351	0.372656	0.363665	0.396336	0.550552	0.438651	0.385785	0.435718	0.361784	0.372835	0.41569	0.408042	0.337464	0.353934	0.456138	0.404228	0.375087	0.333557	0.403621	0.303895	0.374666	0.57945	0.369189	0.371063	0.441718	0.388759	0.398792	0.434711	0.438475	0.40481	0.400803	0.431531	0.438626	0.305777	0.251355	0.32506	0.410504	0.490245	0.511822	0.532515	0.408957	0.33412	0.410211	0.288622	0.299298	0.405974
548	0.580376	0.507974	0.456209	0.579743	0.373193	0.364193	0.396794	0.550852	0.439014	0.386547	0.436134	0.362276	0.373099	0.416016	0.408462	0.33762	0.354119	0.45658	0.404619	0.375696	0.334328	0.404973	0.304847	0.375235	0.57955	0.369476	0.371425	0.44196	0.389207	0.399142	0.434588	0.439082	0.405128	0.401488	0.431958	0.438973	0.306257	0.251564	0.325544	0.411112	0.49076	0.511959	0.532748	0.409378	0.334625	0.411227	0.289197	0.300305	0.406802
549	0.580463	0.508421	0.456527	0.580139	0.37373	0.364732	0.397266	0.551142	0.439387	0.38733	0.436542	0.362768	0.373368	0.416363	0.4089	0.337784	0.354282	0.45702	0.405021	0.376319	0.335091	0.406327	0.305815	0.375798	0.579647	0.369763	0.37177	0.442207	0.389673	0.399507	0.434473	0.439713	0.405462	0.402211	0.432375	0.439329	0.306722	0.251744	0.326026	0.411712	0.491263	0.512087	0.532979	0.409821	0.335151	0.412247	0.289758	0.301308	0.407644
550	0.580548	0.50884	0.456864	0.580499	0.374278	0.365279	0.397731	0.551438	0.43974	0.388085	0.436951	0.363259	0.373642	0.416689	0.409379	0.337971	0.354452	0.45744	0.405398	0.376938	0.335859	0.407714	0.30677	0.376357	0.579739	0.370044	0.372107	0.442443	0.390131	0.399871	0.43434	0.440324	0.405773	0.402914	0.432768	0.439674	0.307222	0.251927	0.326525	0.412308	0.491745	0.512193	0.533214	0.410263	0.335662	0.41326	0.290315	0.30232	0.408472
551	0.580622	0.509272	0.457213	0.580845	0.374829	0.365823	0.398205	0.551721	0.440091	0.388852	0.437348	0.363721	0.373911	0.416998	0.409869	0.338139	0.35464	0.457878	0.405769	0.377555	0.336643	0.409113	0.307727	0.376919	0.579816	0.370317	0.372443	0.442667	0.390606	0.400229	0.434198	0.440927	0.406074	0.403606	0.433167	0.440017	0.307729	0.252118	0.327012	0.412923	0.492224	0.512291	0.533429	0.410686	0.336176	0.414281	0.290891	0.303359	0.409286
552	0.580687	0.50971	0.457551	0.581208	0.375369	0.366374	0.398687	0.552019	0.440473	0.389636	0.437737	0.364173	0.374158	0.417324	0.410357	0.338279	0.354823	0.458341	0.406139	0.378176	0.337429	0.410524	0.308708	0.377476	0.579882	0.370581	0.372794	0.442898	0.391096	0.400596	0.434049	0.441571	0.406398	0.404321	0.433573	0.440374	0.308225	0.252298	0.327486	0.413539	0.492732	0.512379	0.533633	0.411106	0.3367	0.415319	0.291457	0.304406	0.41012
553	0.580752	0.510143	0.457888	0.581584	0.375924	0.366953	0.399176	0.552351	0.440862	0.390424	0.438115	0.364648	0.37442	0.41767	0.410849	0.338444	0.354987	0.458787	0.406511	0.378803	0.338226	0.41193	0.309695	0.378008	0.579948	0.370868	0.373164	0.443143	0.391598	0.400968	0.433902	0.442221	0.406734	0.405043	0.433974	0.440727	0.308744	0.252462	0.327949	0.414153	0.493263	0.512438	0.533848	0.411531	0.337218	0.416354	0.292009	0.305449	0.41098
554	0.580798	0.510592	0.458218	0.581976	0.376495	0.367524	0.39966	0.552677	0.441226	0.391224	0.438479	0.365099	0.374708	0.417996	0.411332	0.338616	0.355164	0.459218	0.406902	0.379406	0.339035	0.413354	0.310667	0.378535	0.580004	0.37116	0.37355	0.443395	0.392106	0.401342	0.433757	0.442829	0.40707	0.405735	0.434372	0.441067	0.309259	0.252632	0.328407	0.41477	0.493789	0.512486	0.534068	0.41193	0.337735	0.417394	0.292585	0.306512	0.411833
555	0.580839	0.51105	0.458539	0.582408	0.377064	0.368085	0.40015	0.553002	0.441605	0.392041	0.43885	0.365538	0.374996	0.418324	0.411793	0.33878	0.355347	0.459661	0.407317	0.38	0.339849	0.414814	0.31166	0.379068	0.580071	0.371454	0.373956	0.443671	0.392616	0.401735	0.433612	0.443445	0.407441	0.406434	0.434775	0.441414	0.309763	0.25281	0.32888	0.415381	0.494322	0.512547	0.534303	0.412319	0.338268	0.418449	0.293159	0.307593	0.412708
556	0.580894	0.511516	0.458881	0.58288	0.377639	0.368659	0.400666	0.553356	0.442012	0.392867	0.439239	0.365999	0.375296	0.418694	0.412218	0.338943	0.355524	0.460118	0.40773	0.380623	0.340695	0.416292	0.312676	0.379617	0.580156	0.37177	0.374373	0.443947	0.393129	0.40214	0.43348	0.444089	0.407849	0.407159	0.435196	0.441772	0.310291	0.253005	0.329374	0.416003	0.494873	0.512638	0.534553	0.412741	0.338809	0.419498	0.293711	0.308705	0.413632
557	0.581005	0.51201	0.459261	0.583371	0.37823	0.369232	0.401197	0.553704	0.442424	0.393712	0.439658	0.366481	0.375619	0.419066	0.41261	0.339129	0.355713	0.460572	0.408141	0.38127	0.341566	0.41777	0.313715	0.380163	0.580284	0.37211	0.374786	0.444218	0.393667	0.402556	0.433365	0.444723	0.408251	0.407892	0.43563	0.442137	0.310841	0.253216	0.329879	0.416631	0.495423	0.512763	0.534796	0.413185	0.339371	0.42058	0.294295	0.309845	0.414572
558	0.58116	0.512523	0.459661	0.583881	0.378818	0.369787	0.401728	0.554038	0.442859	0.394562	0.440125	0.366956	0.375932	0.419436	0.412973	0.339306	0.355923	0.46104	0.408539	0.381931	0.342433	0.419265	0.314783	0.380723	0.58045	0.372451	0.375207	0.444484	0.394214	0.402983	0.433255	0.445374	0.408641	0.408643	0.436066	0.44251	0.311373	0.253439	0.330393	0.417256	0.495972	0.512934	0.535015	0.413651	0.339964	0.421708	0.294902	0.311	0.415505
559	0.581329	0.513048	0.460075	0.584389	0.379411	0.370347	0.402261	0.554372	0.44331	0.395402	0.440628	0.367417	0.376243	0.419817	0.413309	0.339466	0.35615	0.461523	0.408905	0.382603	0.34331	0.420758	0.315853	0.381299	0.580622	0.372795	0.375637	0.444717	0.394758	0.403385	0.433154	0.446039	0.409013	0.409409	0.436496	0.442876	0.311901	0.253676	0.330904	0.417898	0.496521	0.513134	0.535202	0.41415	0.340565	0.422847	0.295505	0.312163	0.416426
560	0.581543	0.513577	0.460534	0.584878	0.379992	0.370925	0.402791	0.55471	0.443754	0.396265	0.44116	0.367899	0.376555	0.420183	0.413609	0.339625	0.356385	0.462004	0.409242	0.383279	0.344191	0.422217	0.316927	0.381848	0.580792	0.373139	0.376027	0.4449	0.395321	0.403784	0.433101	0.446698	0.409377	0.410183	0.436911	0.443245	0.312454	0.253903	0.331399	0.418554	0.497076	0.513332	0.535362	0.414657	0.34115	0.423994	0.296119	0.313323	0.417374
561	0.581777	0.51412	0.460994	0.58535	0.380567	0.371496	0.40331	0.555026	0.44417	0.397136	0.441703	0.368376	0.376845	0.420506	0.413892	0.339787	0.356634	0.462494	0.409565	0.38392	0.345064	0.423658	0.318001	0.382369	0.580956	0.373475	0.376394	0.445081	0.395907	0.404176	0.43306	0.447335	0.409722	0.410943	0.437305	0.443618	0.313001	0.254112	0.331877	0.419207	0.497628	0.513523	0.535492	0.415137	0.341744	0.425168	0.296757	0.314461	0.418309
562	0.581982	0.514662	0.461437	0.585808	0.381143	0.372067	0.403835	0.555333	0.444565	0.397981	0.442237	0.368834	0.377115	0.420822	0.414173	0.339936	0.356876	0.463001	0.409868	0.384539	0.345941	0.42509	0.319058	0.382889	0.581095	0.37381	0.37676	0.445258	0.396486	0.404543	0.433007	0.447954	0.410053	0.411677	0.437685	0.443989	0.313549	0.25432	0.332334	0.419873	0.498169	0.513703	0.5356	0.415598	0.342333	0.426321	0.29738	0.315582	0.419221
563	0.582169	0.51518	0.461883	0.58625	0.381698	0.372636	0.404365	0.55563	0.444971	0.398819	0.442764	0.369291	0.37737	0.42115	0.414455	0.34007	0.357089	0.463496	0.410163	0.385164	0.346802	0.426502	0.320115	0.383402	0.581232	0.374149	0.377109	0.445409	0.397042	0.404907	0.432969	0.448568	0.410383	0.412397	0.438037	0.444362	0.314111	0.254526	0.332769	0.420548	0.498705	0.513844	0.535686	0.416042	0.342898	0.427435	0.297981	0.316695	0.420144
564	0.582348	0.51566	0.462321	0.58666	0.382214	0.37318	0.404869	0.555926	0.445347	0.399649	0.443261	0.369745	0.377601	0.421464	0.414736	0.340191	0.357273	0.463968	0.410452	0.385786	0.347648	0.427892	0.321187	0.383881	0.581351	0.374472	0.37742	0.445558	0.397598	0.405286	0.432923	0.449174	0.410697	0.413097	0.43837	0.444733	0.314667	0.254707	0.333194	0.421204	0.499236	0.513961	0.535768	0.416478	0.343453	0.428546	0.298585	0.317779	0.421072
565	0.582457	0.516123	0.462694	0.587042	0.382727	0.373695	0.405328	0.556215	0.445698	0.400429	0.443696	0.37017	0.377815	0.421783	0.415027	0.340297	0.357431	0.4644	0.410734	0.386394	0.348468	0.429277	0.32224	0.384364	0.581446	0.374786	0.377744	0.445711	0.398136	0.405644	0.432829	0.449768	0.41097	0.413777	0.438695	0.445069	0.315184	0.254882	0.333614	0.421826	0.499741	0.514058	0.535837	0.416919	0.34401	0.429642	0.29918	0.318848	0.421964
566	0.5825	0.516565	0.463011	0.587409	0.383237	0.374187	0.405746	0.556483	0.44605	0.401176	0.444075	0.370574	0.378024	0.4221	0.415325	0.340399	0.357561	0.464768	0.411022	0.386983	0.349229	0.430654	0.323267	0.38485	0.581535	0.375094	0.378081	0.445847	0.398642	0.405995	0.432717	0.450346	0.411227	0.414447	0.439012	0.445367	0.315669	0.255063	0.334022	0.422409	0.500213	0.514102	0.535893	0.41735	0.344548	0.430713	0.299754	0.319926	0.422841
567	0.582525	0.516963	0.463313	0.587758	0.383727	0.374658	0.406136	0.556732	0.44636	0.401906	0.444422	0.370962	0.378237	0.422378	0.415638	0.340507	0.357662	0.4651	0.411308	0.387529	0.349954	0.432014	0.324266	0.385324	0.58159	0.375374	0.378413	0.445979	0.399138	0.406357	0.432601	0.45089	0.411486	0.41508	0.439317	0.445641	0.316134	0.255239	0.334426	0.422961	0.50067	0.514069	0.535963	0.417756	0.345041	0.431763	0.300309	0.321003	0.42371
568	0.5825	0.517337	0.463585	0.588083	0.384199	0.375103	0.406496	0.556969	0.446619	0.402596	0.444712	0.371319	0.37844	0.42262	0.41596	0.340609	0.35775	0.465409	0.411597	0.388036	0.350661	0.433355	0.325233	0.385786	0.581607	0.375628	0.378727	0.446125	0.399612	0.406719	0.432437	0.451401	0.411742	0.415675	0.439626	0.445899	0.316575	0.255425	0.334834	0.423488	0.501098	0.514022	0.536055	0.418148	0.34552	0.432784	0.300847	0.322068	0.42455
569	0.582439	0.517701	0.463835	0.588386	0.384663	0.375538	0.406839	0.557181	0.446868	0.403245	0.444973	0.371662	0.378631	0.422849	0.416284	0.340703	0.357823	0.465687	0.411898	0.388514	0.351331	0.434683	0.326167	0.386257	0.581615	0.375871	0.379029	0.446278	0.400039	0.407078	0.432244	0.451887	0.41199	0.416249	0.43993	0.446137	0.317001	0.255629	0.33524	0.423988	0.501507	0.513955	0.536155	0.418518	0.345991	0.433765	0.301355	0.323139	0.425378
570	0.582393	0.518039	0.464095	0.588665	0.385108	0.375973	0.407179	0.557372	0.44709	0.403855	0.445249	0.372005	0.378804	0.423058	0.416604	0.340788	0.357879	0.465956	0.412194	0.388952	0.351986	0.436011	0.327074	0.38674	0.581589	0.376084	0.379323	0.446457	0.40044	0.407427	0.432053	0.452345	0.412209	0.416795	0.440225	0.446353	0.317416	0.255828	0.335645	0.424463	0.501923	0.513855	0.536275	0.418864	0.346443	0.434718	0.301831	0.324215	0.4262
571	0.582353	0.518366	0.464351	0.588901	0.385505	0.376388	0.407513	0.557549	0.44728	0.404432	0.445545	0.37235	0.378938	0.42325	0.416914	0.340832	0.357928	0.466226	0.412486	0.389387	0.352641	0.437338	0.327984	0.387219	0.581554	0.376267	0.379564	0.446649	0.400838	0.407752	0.431859	0.4528	0.412388	0.417321	0.440519	0.446557	0.317823	0.256017	0.336078	0.424942	0.502347	0.513743	0.536399	0.419226	0.346876	0.435655	0.302294	0.325288	0.427003
572	0.582328	0.518702	0.464608	0.589103	0.38587	0.376783	0.407838	0.557711	0.447477	0.404996	0.445861	0.372686	0.379046	0.423438	0.417186	0.340846	0.357987	0.466481	0.412782	0.389836	0.353279	0.43865	0.3289	0.387693	0.581547	0.376441	0.379766	0.446824	0.401224	0.408048	0.431679	0.453262	0.412528	0.417869	0.440823	0.44675	0.318215	0.256213	0.33653	0.425427	0.502754	0.513663	0.536509	0.419613	0.347331	0.436577	0.302769	0.326368	0.427794
573	0.582371	0.519052	0.464907	0.5893	0.386227	0.377173	0.408175	0.557864	0.44767	0.405572	0.446225	0.373018	0.379148	0.423612	0.417419	0.34086	0.358062	0.466746	0.413051	0.39027	0.353917	0.439938	0.329805	0.388161	0.58155	0.376592	0.379963	0.446977	0.401622	0.408319	0.431544	0.453717	0.412635	0.418428	0.441142	0.446942	0.318588	0.256405	0.336988	0.425921	0.503153	0.51361	0.536608	0.420008	0.347806	0.437499	0.303265	0.327452	0.428584
574	0.582456	0.519443	0.465244	0.589513	0.38656	0.377563	0.408537	0.55802	0.447863	0.406166	0.446629	0.373367	0.37924	0.423788	0.417631	0.340864	0.358162	0.467044	0.413279	0.3907	0.354566	0.441204	0.330715	0.388597	0.581572	0.376718	0.380148	0.447098	0.402049	0.40856	0.431447	0.454181	0.41272	0.418978	0.441483	0.44716	0.318953	0.256582	0.33744	0.426433	0.503547	0.513597	0.536667	0.42042	0.348279	0.438434	0.303776	0.32853	0.429373
575	0.58257	0.519866	0.465607	0.589762	0.386896	0.377942	0.408914	0.558184	0.448074	0.406783	0.447044	0.373713	0.379329	0.42397	0.417826	0.340861	0.358275	0.467354	0.413478	0.391151	0.355215	0.442445	0.331636	0.389001	0.581631	0.376862	0.380321	0.447166	0.402479	0.408782	0.431367	0.454658	0.412811	0.419539	0.441817	0.447408	0.31933	0.256761	0.337892	0.426966	0.503943	0.513623	0.536674	0.420858	0.348764	0.439382	0.304305	0.329587	0.430171
576	0.582716	0.520299	0.466004	0.590048	0.387259	0.378319	0.409306	0.558355	0.448291	0.407419	0.447454	0.374045	0.379443	0.424153	0.418022	0.340881	0.358391	0.467668	0.413642	0.391593	0.355868	0.443653	0.332537	0.38938	0.581687	0.377026	0.380516	0.447204	0.402906	0.409009	0.431296	0.455131	0.412915	0.420104	0.442133	0.447665	0.319726	0.256942	0.338316	0.42749	0.504353	0.513659	0.53665	0.421293	0.349273	0.440331	0.304843	0.330607	0.430985
577	0.582825	0.520741	0.466386	0.590351	0.387622	0.378685	0.409699	0.558528	0.448506	0.408045	0.44783	0.37437	0.379569	0.42435	0.418253	0.34091	0.358499	0.467977	0.413779	0.392018	0.356511	0.444839	0.333412	0.389728	0.581725	0.37719	0.380721	0.447234	0.403333	0.409246	0.431207	0.455601	0.413029	0.420647	0.442446	0.447919	0.320136	0.257125	0.338708	0.427989	0.504761	0.513679	0.536592	0.42172	0.349779	0.44126	0.305367	0.331586	0.431797
578	0.582876	0.521134	0.466725	0.590631	0.387953	0.379038	0.410062	0.558691	0.448724	0.408615	0.448168	0.374688	0.379679	0.424542	0.418511	0.340917	0.358582	0.468258	0.413927	0.392434	0.357125	0.44601	0.334269	0.39005	0.581744	0.377352	0.380905	0.447274	0.40373	0.409481	0.431094	0.456066	0.413144	0.421169	0.442738	0.448162	0.320533	0.2573	0.339086	0.42847	0.505151	0.513675	0.536533	0.42214	0.350234	0.442154	0.305842	0.332539	0.432607
579	0.582885	0.521471	0.467023	0.590891	0.388285	0.379374	0.410391	0.558831	0.448923	0.40914	0.448451	0.374985	0.379775	0.424707	0.418793	0.340925	0.358625	0.468492	0.414088	0.39282	0.357694	0.447149	0.335095	0.390354	0.581739	0.377514	0.381078	0.447328	0.404093	0.409717	0.430953	0.456503	0.41326	0.421679	0.443	0.448377	0.320916	0.25748	0.33945	0.42892	0.505532	0.513608	0.536499	0.422556	0.350662	0.443002	0.306281	0.333466	0.433408
580	0.58284	0.521794	0.467286	0.591124	0.388604	0.379685	0.410696	0.558945	0.449099	0.409636	0.448677	0.375273	0.379855	0.42486	0.419116	0.340937	0.358639	0.468694	0.414248	0.393174	0.358221	0.448235	0.335889	0.390634	0.58172	0.37765	0.381236	0.447388	0.404439	0.409958	0.430785	0.456918	0.413369	0.422158	0.443247	0.448566	0.321282	0.257661	0.339796	0.42934	0.505897	0.513488	0.536474	0.422966	0.351068	0.443804	0.306702	0.334358	0.434183
581	0.582779	0.522102	0.467543	0.591327	0.388899	0.379962	0.410977	0.559041	0.449272	0.41011	0.448886	0.375551	0.379922	0.424996	0.419463	0.340942	0.35864	0.468871	0.414407	0.393516	0.358715	0.449274	0.33665	0.39091	0.581694	0.377753	0.381383	0.447442	0.404764	0.4102	0.430619	0.457326	0.413467	0.422606	0.443464	0.448739	0.321627	0.257822	0.340134	0.429751	0.506244	0.513356	0.536443	0.423348	0.351456	0.444587	0.307118	0.335202	0.434947
582	0.58273	0.522402	0.467803	0.591525	0.389175	0.380236	0.411254	0.559139	0.449439	0.410571	0.449088	0.375828	0.379958	0.425112	0.41979	0.340935	0.358633	0.469034	0.414556	0.393842	0.359194	0.450265	0.337402	0.39117	0.581653	0.377847	0.381524	0.447492	0.405066	0.410426	0.430459	0.457715	0.413558	0.42304	0.443652	0.448929	0.321958	0.25797	0.340451	0.430169	0.506606	0.51323	0.536431	0.423719	0.351835	0.445367	0.30751	0.336025	0.435707
583	0.582685	0.522735	0.468061	0.591736	0.389449	0.380503	0.411542	0.559257	0.449579	0.411044	0.449272	0.376112	0.37998	0.42523	0.420093	0.340931	0.358618	0.469187	0.414694	0.394151	0.359663	0.45123	0.33814	0.391427	0.581604	0.377944	0.381677	0.447558	0.40537	0.410642	0.430302	0.458086	0.413644	0.423452	0.443843	0.449125	0.322298	0.258121	0.34075	0.430574	0.50699	0.513102	0.536431	0.424091	0.352238	0.446145	0.307904	0.336824	0.436444
584	0.582651	0.523067	0.468318	0.591939	0.389712	0.380755	0.411826	0.559395	0.449697	0.411512	0.449459	0.376393	0.38001	0.425344	0.420347	0.340928	0.358592	0.469327	0.414849	0.394449	0.360119	0.452199	0.338859	0.391715	0.581554	0.378052	0.381847	0.447652	0.40567	0.410851	0.430159	0.458454	0.413724	0.423835	0.444046	0.449318	0.322639	0.258278	0.341063	0.430968	0.507364	0.51299	0.536448	0.424455	0.352657	0.446921	0.308302	0.337602	0.437163
585	0.582615	0.523375	0.468576	0.592147	0.38997	0.381009	0.412108	0.559534	0.449811	0.41194	0.449652	0.376667	0.380061	0.425438	0.420526	0.340934	0.358564	0.469471	0.414999	0.394722	0.360575	0.453168	0.339568	0.39203	0.581488	0.378167	0.382034	0.447735	0.405961	0.411059	0.430023	0.458816	0.413805	0.424191	0.444254	0.449519	0.322977	0.258447	0.341395	0.431373	0.507724	0.512873	0.536485	0.42481	0.353082	0.447684	0.308683	0.338395	0.437894
586	0.582583	0.52368	0.468827	0.592367	0.390221	0.381282	0.412386	0.55967	0.449922	0.412341	0.449839	0.37695	0.380112	0.425536	0.420626	0.340942	0.358536	0.469617	0.41516	0.394989	0.361026	0.454131	0.340288	0.392347	0.581431	0.37829	0.382225	0.447834	0.406233	0.411266	0.429887	0.459165	0.413899	0.424544	0.44451	0.449723	0.323309	0.258661	0.341747	0.431779	0.508082	0.512761	0.536568	0.425193	0.353501	0.448418	0.309041	0.339234	0.438619
587	0.58256	0.523977	0.46909	0.592577	0.39047	0.381551	0.412641	0.559797	0.450024	0.412725	0.450037	0.377241	0.380176	0.425637	0.420656	0.340944	0.358518	0.469752	0.415347	0.395263	0.361457	0.455092	0.341006	0.392677	0.581408	0.37842	0.382405	0.447951	0.406483	0.411472	0.429773	0.459514	0.413997	0.424891	0.444804	0.449898	0.323634	0.258913	0.342136	0.432171	0.508424	0.51267	0.536675	0.425593	0.353912	0.449126	0.309398	0.340094	0.439339
588	0.582533	0.524264	0.469371	0.59276	0.390721	0.381812	0.41287	0.559911	0.450109	0.413094	0.450253	0.377539	0.380257	0.425718	0.420632	0.340931	0.358524	0.469878	0.41553	0.395509	0.361869	0.456027	0.34171	0.393008	0.581409	0.378559	0.382559	0.44805	0.406719	0.411665	0.429679	0.459862	0.414083	0.42522	0.445108	0.450046	0.323951	0.25919	0.342539	0.432549	0.508754	0.512596	0.53678	0.425987	0.354328	0.449817	0.309753	0.34096	0.440068
589	0.582523	0.524547	0.469662	0.59294	0.390969	0.382055	0.413089	0.559978	0.45019	0.413438	0.45048	0.377833	0.380327	0.425775	0.4206	0.340905	0.358544	0.469995	0.415708	0.395738	0.362271	0.45694	0.342395	0.393339	0.581417	0.37869	0.38268	0.448126	0.406913	0.411841	0.429598	0.4602	0.414166	0.425531	0.445432	0.450185	0.324258	0.25949	0.342963	0.432926	0.509066	0.512522	0.536886	0.42637	0.354727	0.450493	0.310086	0.341841	0.440785
590	0.582538	0.524839	0.469966	0.593091	0.391187	0.382275	0.413289	0.560026	0.450255	0.413787	0.450721	0.378134	0.380356	0.425829	0.420603	0.340843	0.358564	0.470083	0.415888	0.395968	0.362646	0.457819	0.343058	0.393646	0.581447	0.378812	0.382754	0.448203	0.407088	0.412002	0.429534	0.460526	0.414231	0.425841	0.445769	0.450303	0.324553	0.259788	0.34338	0.433286	0.509365	0.512472	0.536984	0.42675	0.355115	0.451156	0.310422	0.342693	0.441469
591	0.582549	0.525137	0.470282	0.593205	0.391375	0.382478	0.413475	0.560072	0.450304	0.414137	0.450958	0.378436	0.380349	0.425871	0.420669	0.340754	0.35858	0.470154	0.416032	0.396175	0.362999	0.458642	0.343699	0.393907	0.581485	0.378925	0.382789	0.448245	0.407281	0.412143	0.429463	0.460843	0.414266	0.426147	0.446057	0.450414	0.324841	0.260046	0.343756	0.433631	0.509652	0.51243	0.537044	0.427121	0.355513	0.451811	0.310766	0.343473	0.442139
592	0.582556	0.525443	0.470599	0.5933	0.391542	0.382669	0.413678	0.560101	0.450373	0.414475	0.451165	0.378711	0.380319	0.425904	0.420813	0.340672	0.358592	0.470235	0.416138	0.396377	0.363354	0.45941	0.344317	0.394134	0.581519	0.37903	0.382799	0.448241	0.407476	0.412256	0.429367	0.46117	0.414286	0.426448	0.446273	0.450549	0.325125	0.260261	0.344101	0.433979	0.509917	0.512386	0.537066	0.427486	0.355903	0.452476	0.311106	0.344174	0.442798
593	0.582578	0.525757	0.470921	0.593416	0.391706	0.382841	0.413916	0.560125	0.45046	0.414814	0.451352	0.37898	0.380273	0.425942	0.421038	0.340609	0.358588	0.470328	0.416196	0.396592	0.363715	0.460132	0.34491	0.394321	0.581516	0.379121	0.382804	0.448189	0.407676	0.412378	0.429265	0.461492	0.414327	0.426746	0.446439	0.450714	0.325425	0.260446	0.344421	0.434349	0.510184	0.512335	0.537031	0.427841	0.356289	0.453143	0.31144	0.344802	0.443458
594	0.582583	0.526094	0.471245	0.593546	0.391874	0.383002	0.414176	0.560189	0.450557	0.415171	0.451519	0.379256	0.380229	0.425999	0.421306	0.340557	0.358579	0.470438	0.416197	0.396809	0.364075	0.460796	0.345492	0.394443	0.581498	0.379208	0.382823	0.448098	0.407916	0.412513	0.429155	0.461818	0.414379	0.427054	0.44654	0.450903	0.325734	0.260595	0.34468	0.434732	0.510473	0.512287	0.536931	0.428207	0.356694	0.453809	0.311782	0.345351	0.444144
595	0.582554	0.52645	0.471548	0.593695	0.39205	0.383149	0.414449	0.560273	0.450678	0.415534	0.451647	0.379518	0.380198	0.426079	0.421579	0.34052	0.358564	0.470571	0.416181	0.397033	0.364438	0.461429	0.346079	0.394534	0.581489	0.379297	0.382865	0.448009	0.408166	0.412643	0.429022	0.462169	0.41444	0.427367	0.446596	0.45112	0.326038	0.260731	0.344899	0.435122	0.510771	0.512235	0.536808	0.428609	0.357099	0.45447	0.312115	0.345854	0.444847
596	0.582528	0.526794	0.471846	0.593873	0.392241	0.383298	0.414743	0.56034	0.450822	0.415888	0.451757	0.379755	0.380191	0.426149	0.42184	0.340492	0.358539	0.470733	0.41617	0.397249	0.364815	0.462063	0.346657	0.394631	0.58146	0.379391	0.38292	0.447922	0.408388	0.412771	0.428892	0.462525	0.414525	0.42766	0.446661	0.451366	0.326355	0.260892	0.345123	0.43552	0.511088	0.512184	0.536679	0.429024	0.357488	0.455123	0.31242	0.346353	0.445565
597	0.582487	0.527131	0.472129	0.594075	0.392439	0.383444	0.415038	0.560422	0.450941	0.416249	0.451855	0.380012	0.380204	0.426212	0.422078	0.340451	0.358494	0.470884	0.416159	0.397448	0.365174	0.462703	0.347236	0.39472	0.581408	0.379475	0.382989	0.447841	0.408615	0.412913	0.428761	0.462864	0.414616	0.42794	0.446749	0.451601	0.326685	0.261059	0.345349	0.435918	0.511431	0.512102	0.53655	0.42944	0.357881	0.455755	0.312708	0.346855	0.446303
598	0.582421	0.527475	0.47239	0.594284	0.392625	0.383585	0.415316	0.56051	0.451043	0.416609	0.451932	0.380273	0.380219	0.426276	0.42229	0.340393	0.358437	0.471007	0.416166	0.397647	0.365511	0.463347	0.34782	0.394808	0.58137	0.379545	0.383071	0.447787	0.408845	0.413056	0.428608	0.463201	0.414703	0.428221	0.446854	0.45181	0.327008	0.261229	0.34558	0.436304	0.51177	0.511992	0.53645	0.429866	0.358268	0.456374	0.312988	0.347367	0.447045
599	0.582368	0.52781	0.472657	0.594499	0.392791	0.383723	0.415575	0.560576	0.451142	0.416958	0.452018	0.380514	0.380225	0.426319	0.422479	0.34032	0.358377	0.471106	0.416193	0.397834	0.365838	0.463993	0.348381	0.394908	0.581334	0.37961	0.383151	0.447745	0.409049	0.413203	0.428452	0.46352	0.4148	0.428491	0.446974	0.452001	0.327325	0.261424	0.34583	0.43668	0.512103	0.511892	0.536377	0.430281	0.358649	0.456978	0.313266	0.347895	0.447779
600	0.582334	0.528129	0.472927	0.594728	0.392952	0.383871	0.415834	0.56061	0.451238	0.417285	0.452116	0.380752	0.380221	0.426348	0.422638	0.340244	0.358322	0.471188	0.416228	0.398013	0.366154	0.464636	0.348927	0.395027	0.581282	0.379682	0.383223	0.447696	0.409227	0.413327	0.428297	0.463821	0.414891	0.42874	0.447109	0.452182	0.327652	0.26163	0.346103	0.437058	0.512432	0.511783	0.536325	0.430684	0.35903	0.45757	0.313537	0.348424	0.448517
601	0.582287	0.528446	0.473185	0.594957	0.393117	0.384004	0.41608	0.560661	0.451317	0.417601	0.452202	0.381016	0.38021	0.426388	0.422768	0.340178	0.358263	0.471243	0.416276	0.398197	0.36644	0.465269	0.34947	0.395138	0.581237	0.379757	0.38329	0.447674	0.409407	0.413427	0.428129	0.464124	0.414971	0.42899	0.447262	0.452344	0.327973	0.261835	0.346379	0.437425	0.512743	0.511657	0.536297	0.431087	0.359414	0.45814	0.31381	0.348959	0.449249
602	0.582243	0.528743	0.473454	0.595173	0.393285	0.384125	0.41631	0.560722	0.451392	0.417898	0.45229	0.381286	0.380189	0.42642	0.422874	0.34012	0.358198	0.471291	0.416338	0.398371	0.366708	0.465899	0.349989	0.395239	0.581199	0.37984	0.383339	0.447677	0.409566	0.413515	0.427965	0.464417	0.415058	0.429239	0.447448	0.452499	0.328287	0.262063	0.346666	0.43778	0.513047	0.511545	0.536285	0.431485	0.359784	0.458673	0.314083	0.349512	0.449966
603	0.582206	0.529022	0.473725	0.595354	0.39345	0.384253	0.41653	0.560745	0.451468	0.418155	0.452381	0.381532	0.380149	0.426422	0.422945	0.340059	0.358133	0.471351	0.416402	0.398518	0.366981	0.46653	0.350488	0.395358	0.581166	0.379927	0.383372	0.447678	0.409675	0.413577	0.427797	0.464685	0.415132	0.429461	0.447647	0.45267	0.328593	0.262313	0.346976	0.438139	0.513348	0.511447	0.53628	0.431877	0.360129	0.459182	0.314335	0.350061	0.450672
604	0.582159	0.529311	0.473982	0.595521	0.393616	0.384385	0.416747	0.560754	0.451539	0.418399	0.452462	0.381782	0.380105	0.426425	0.422978	0.339997	0.358075	0.47142	0.416471	0.398663	0.367237	0.467169	0.350999	0.395495	0.581154	0.380006	0.383392	0.447684	0.409786	0.413617	0.427629	0.464969	0.415195	0.429676	0.447864	0.452841	0.328893	0.262567	0.347313	0.438497	0.513639	0.511328	0.536303	0.432284	0.360478	0.459696	0.31458	0.350609	0.451372
605	0.582116	0.529605	0.474247	0.595677	0.393778	0.384504	0.416961	0.560775	0.451587	0.418642	0.452548	0.382043	0.380071	0.426418	0.422968	0.339936	0.358019	0.471486	0.416547	0.39879	0.367483	0.467804	0.351497	0.395628	0.58115	0.380068	0.383401	0.447705	0.409914	0.413666	0.427479	0.465251	0.415261	0.429885	0.448118	0.453	0.329183	0.262847	0.347669	0.438851	0.513925	0.511215	0.536339	0.432682	0.360828	0.460204	0.314828	0.351182	0.452059
606	0.582084	0.529885	0.474517	0.595826	0.39393	0.384612	0.417178	0.560786	0.45161	0.418864	0.452641	0.382304	0.380043	0.426386	0.422894	0.339872	0.357961	0.471544	0.416623	0.398878	0.367739	0.468415	0.351973	0.395755	0.581138	0.380118	0.383416	0.447727	0.41003	0.413708	0.427345	0.4655	0.415306	0.430068	0.448394	0.453152	0.329463	0.263151	0.348029	0.439214	0.514212	0.511112	0.536365	0.43306	0.361163	0.460688	0.315064	0.351776	0.452739
607	0.582058	0.53016	0.474778	0.59597	0.394059	0.384723	0.417371	0.560748	0.45163	0.419063	0.45274	0.382547	0.379996	0.426341	0.422772	0.339789	0.357916	0.471581	0.416701	0.398953	0.367977	0.46901	0.352441	0.395904	0.581119	0.38015	0.38344	0.447739	0.410108	0.413743	0.427214	0.465735	0.415338	0.430217	0.448657	0.45329	0.329731	0.263464	0.348392	0.439556	0.514483	0.511014	0.53641	0.433449	0.361496	0.461175	0.315285	0.352364	0.453415
608	0.582043	0.530429	0.475046	0.596132	0.394178	0.384821	0.417559	0.560719	0.451646	0.419257	0.452833	0.382799	0.379944	0.426304	0.422631	0.339701	0.357871	0.471612	0.416778	0.399032	0.368198	0.469586	0.35291	0.396041	0.581102	0.380178	0.383468	0.447752	0.410187	0.413775	0.427099	0.465984	0.415371	0.430361	0.448939	0.453416	0.329991	0.263791	0.348742	0.439879	0.514746	0.510907	0.536461	0.433845	0.361834	0.461655	0.315503	0.352967	0.454087
609	0.58203	0.530682	0.475318	0.596285	0.394296	0.384915	0.417754	0.560711	0.451654	0.419443	0.452915	0.383057	0.379892	0.42626	0.422489	0.339607	0.357811	0.471648	0.41684	0.399101	0.368424	0.470133	0.353374	0.396148	0.581083	0.380215	0.383495	0.44776	0.410258	0.41379	0.426987	0.466221	0.415385	0.430497	0.449233	0.453543	0.330243	0.264124	0.349071	0.4402	0.515019	0.510798	0.536489	0.434227	0.362158	0.462104	0.315706	0.353576	0.454755
610	0.581995	0.530932	0.475579	0.596412	0.394413	0.385016	0.417933	0.560713	0.451666	0.419637	0.452988	0.383319	0.379828	0.426221	0.422372	0.339499	0.357743	0.471669	0.416906	0.399179	0.368632	0.470659	0.353834	0.396245	0.581059	0.380253	0.383514	0.447765	0.41032	0.413792	0.426865	0.466447	0.415387	0.430628	0.449496	0.453664	0.330487	0.264438	0.349387	0.440502	0.515307	0.510702	0.536511	0.434609	0.362477	0.462539	0.315899	0.354164	0.455421
611	0.581949	0.531189	0.475826	0.596532	0.394522	0.385114	0.418093	0.560687	0.451688	0.419815	0.453048	0.383562	0.379743	0.426175	0.4223	0.339379	0.357677	0.471692	0.416951	0.399271	0.368823	0.471184	0.354283	0.396351	0.581032	0.380284	0.383522	0.44775	0.410365	0.413794	0.426717	0.466678	0.415393	0.430755	0.449721	0.453791	0.330732	0.26473	0.349698	0.440794	0.51558	0.510609	0.536544	0.434996	0.3628	0.462989	0.316082	0.354697	0.456083
612	0.581896	0.531455	0.476066	0.596661	0.394642	0.385196	0.418268	0.56067	0.451699	0.419985	0.453093	0.383802	0.379665	0.42612	0.422263	0.339269	0.357602	0.471722	0.416971	0.399358	0.36902	0.471699	0.354719	0.39645	0.581009	0.380311	0.383525	0.447722	0.410422	0.41379	0.426557	0.466909	0.415395	0.430878	0.449931	0.453934	0.330984	0.265006	0.350006	0.441103	0.515849	0.510504	0.536559	0.435372	0.363125	0.463431	0.316264	0.355197	0.456742
613	0.581825	0.531733	0.476296	0.596787	0.39477	0.385271	0.418445	0.560668	0.4517	0.420171	0.453133	0.384045	0.379591	0.42607	0.422257	0.339165	0.357519	0.471734	0.416993	0.39944	0.369198	0.472202	0.35514	0.396549	0.580991	0.38033	0.383524	0.447696	0.410493	0.413795	0.426399	0.467143	0.415407	0.430998	0.450123	0.454072	0.331242	0.26526	0.350318	0.441405	0.516119	0.510395	0.536566	0.435752	0.363455	0.463862	0.316455	0.355678	0.457399
614	0.581749	0.532003	0.476517	0.596905	0.394877	0.385334	0.418602	0.560651	0.451703	0.420339	0.453169	0.384279	0.379503	0.426011	0.422261	0.339062	0.357433	0.471737	0.417016	0.399516	0.369354	0.472677	0.355547	0.396633	0.580964	0.38035	0.383512	0.44766	0.410557	0.413812	0.426231	0.467374	0.415429	0.431117	0.450303	0.454207	0.331502	0.265511	0.350612	0.44169	0.516378	0.510297	0.536572	0.436139	0.363784	0.464287	0.316643	0.35614	0.458057
615	0.581682	0.532269	0.476738	0.597025	0.394961	0.385384	0.418752	0.560599	0.451705	0.420472	0.453185	0.384495	0.379402	0.425932	0.422267	0.338956	0.357348	0.471739	0.417015	0.399569	0.369509	0.473137	0.355939	0.396711	0.580929	0.380365	0.383497	0.447615	0.410597	0.413829	0.426054	0.467592	0.415454	0.431223	0.450494	0.454343	0.331764	0.265778	0.350897	0.441976	0.516616	0.510199	0.536571	0.436506	0.364106	0.464711	0.316819	0.356582	0.458703
616	0.581608	0.532538	0.476959	0.597135	0.395037	0.385437	0.418902	0.560554	0.451706	0.420618	0.453193	0.384709	0.379303	0.425864	0.422277	0.338844	0.35726	0.471725	0.417015	0.399617	0.369656	0.473587	0.356334	0.396783	0.580903	0.380374	0.38348	0.447578	0.410641	0.413841	0.425891	0.467811	0.415481	0.431332	0.450694	0.45447	0.332016	0.266054	0.351184	0.442252	0.516858	0.510103	0.536564	0.436872	0.364431	0.465129	0.316998	0.357023	0.459339
617	0.581537	0.532789	0.477185	0.597235	0.395108	0.385495	0.419057	0.560537	0.451707	0.420771	0.4532	0.384926	0.379213	0.425814	0.422279	0.338732	0.357164	0.471714	0.417024	0.399678	0.369809	0.47402	0.35674	0.396833	0.580885	0.380387	0.383464	0.447542	0.410691	0.413845	0.425739	0.46804	0.415508	0.431458	0.450902	0.454597	0.332252	0.266336	0.351469	0.442525	0.517117	0.510008	0.53655	0.437255	0.364755	0.465531	0.31718	0.357467	0.459977
618	0.581475	0.533025	0.477418	0.597327	0.395166	0.385545	0.419206	0.560508	0.451722	0.420899	0.453196	0.385144	0.379124	0.425761	0.422268	0.338617	0.357066	0.471706	0.417032	0.399742	0.36997	0.474439	0.357153	0.396861	0.580859	0.380405	0.383437	0.447504	0.410722	0.413856	0.425576	0.468262	0.415531	0.431582	0.4511	0.454722	0.332481	0.266613	0.351735	0.442794	0.517371	0.509912	0.536541	0.437623	0.365068	0.465927	0.317352	0.357896	0.460623
619	0.58141	0.53326	0.477658	0.597426	0.395237	0.385592	0.41935	0.560461	0.451738	0.421019	0.453192	0.385355	0.379043	0.425708	0.422244	0.338504	0.356968	0.471694	0.417035	0.399806	0.370133	0.474855	0.357561	0.3969	0.580824	0.38041	0.383414	0.447473	0.41073	0.413859	0.425414	0.468476	0.415541	0.431696	0.451285	0.454845	0.332713	0.266887	0.352006	0.443067	0.517622	0.509805	0.536546	0.43798	0.365373	0.46632	0.317517	0.358312	0.461264
620	0.581342	0.533488	0.477904	0.597532	0.395318	0.385637	0.419492	0.560418	0.451746	0.421142	0.453202	0.385562	0.378967	0.425654	0.422208	0.338398	0.356868	0.471692	0.417034	0.399872	0.370298	0.475257	0.35796	0.396941	0.580786	0.380413	0.383401	0.447435	0.410731	0.413851	0.425257	0.468692	0.415542	0.431811	0.451465	0.454977	0.332948	0.267162	0.35228	0.443351	0.517876	0.509686	0.53655	0.438346	0.365678	0.466706	0.317684	0.358724	0.4619
621	0.581275	0.533716	0.478143	0.597627	0.395392	0.385677	0.419647	0.560392	0.451738	0.421283	0.453215	0.385788	0.378878	0.425592	0.422184	0.338289	0.356775	0.471698	0.417029	0.399932	0.37046	0.475662	0.358353	0.396968	0.580753	0.380423	0.383388	0.447384	0.41075	0.413851	0.425094	0.468904	0.415553	0.431922	0.451637	0.455123	0.333186	0.267426	0.352547	0.443639	0.518124	0.509566	0.536529	0.438709	0.365992	0.467097	0.317858	0.35913	0.462539
622	0.581207	0.533956	0.478374	0.597727	0.395451	0.3857	0.419787	0.560351	0.45173	0.421424	0.453207	0.386021	0.378777	0.425522	0.42217	0.338172	0.356685	0.471695	0.417015	0.399976	0.370605	0.476058	0.358739	0.396993	0.580718	0.380433	0.383362	0.447332	0.410765	0.413844	0.424927	0.469111	0.415554	0.432022	0.451804	0.45526	0.333424	0.267689	0.352806	0.443917	0.518356	0.509457	0.53651	0.43906	0.36631	0.46749	0.318023	0.359521	0.463169
623	0.581137	0.534193	0.4786	0.597833	0.395508	0.385724	0.419922	0.560297	0.451717	0.421564	0.453192	0.386238	0.378668	0.425448	0.422156	0.338053	0.356597	0.471695	0.416996	0.400018	0.37074	0.476442	0.359114	0.39703	0.580682	0.380431	0.383338	0.447279	0.410779	0.413815	0.424772	0.469319	0.415538	0.432122	0.451977	0.455405	0.33366	0.267968	0.35307	0.444205	0.518584	0.509366	0.536493	0.43942	0.366633	0.467883	0.318179	0.359905	0.463783
624	0.58107	0.534423	0.478823	0.597922	0.395563	0.385757	0.420074	0.560245	0.451695	0.421708	0.453181	0.386449	0.37855	0.425365	0.422149	0.337935	0.356515	0.471704	0.416981	0.40006	0.370875	0.476826	0.35948	0.397078	0.580647	0.38042	0.383318	0.447226	0.410803	0.413792	0.424623	0.469524	0.415526	0.432215	0.45215	0.455563	0.333893	0.268253	0.353332	0.444508	0.518808	0.509289	0.536469	0.439777	0.366957	0.468277	0.318328	0.36029	0.464394
625	0.58101	0.534648	0.479034	0.598007	0.395616	0.385801	0.420231	0.560224	0.451674	0.421852	0.453165	0.386685	0.378441	0.425293	0.422145	0.337816	0.356418	0.471701	0.416965	0.400107	0.370999	0.477204	0.359849	0.397111	0.58063	0.380418	0.3833	0.447177	0.410822	0.413786	0.424466	0.46973	0.415536	0.432308	0.452323	0.455708	0.334131	0.268536	0.353593	0.444806	0.519039	0.50921	0.53644	0.440145	0.367276	0.468656	0.318468	0.360676	0.46503
626	0.580947	0.534873	0.479253	0.598092	0.395685	0.385845	0.420376	0.560204	0.451657	0.421977	0.453145	0.386914	0.378351	0.425228	0.422133	0.337707	0.356307	0.4717	0.416949	0.400161	0.371118	0.477564	0.360214	0.397137	0.580606	0.38042	0.383269	0.447134	0.410827	0.413776	0.424316	0.469936	0.415537	0.432388	0.452509	0.455847	0.334374	0.268829	0.353858	0.445096	0.519276	0.509129	0.53643	0.440514	0.367588	0.469021	0.318603	0.361067	0.46567
627	0.580868	0.5351	0.479477	0.598161	0.395763	0.385888	0.420521	0.560168	0.451633	0.422096	0.453132	0.387128	0.378265	0.425152	0.42212	0.337606	0.356203	0.471712	0.416939	0.400214	0.371242	0.477917	0.360567	0.397165	0.580566	0.380422	0.383233	0.447092	0.410834	0.413772	0.42417	0.470132	0.415534	0.432449	0.452696	0.455996	0.33462	0.26912	0.354122	0.44539	0.519512	0.509045	0.536428	0.440867	0.367899	0.469388	0.318746	0.361462	0.466305
628	0.580781	0.535321	0.479691	0.598228	0.395835	0.385926	0.420655	0.560112	0.451611	0.422211	0.453124	0.387334	0.378181	0.425062	0.422099	0.337501	0.356102	0.471718	0.416932	0.400263	0.371361	0.478263	0.360908	0.397194	0.580522	0.380426	0.383205	0.447047	0.410834	0.413769	0.424019	0.470316	0.415543	0.432516	0.452868	0.456139	0.334862	0.269403	0.35438	0.445684	0.519747	0.508949	0.536434	0.441218	0.368207	0.46975	0.318886	0.361854	0.466939
629	0.5807	0.535547	0.479902	0.598314	0.395895	0.385958	0.42077	0.560067	0.451595	0.422329	0.453104	0.387565	0.378086	0.424991	0.422087	0.33738	0.355994	0.471704	0.416905	0.400311	0.371472	0.478607	0.361258	0.397212	0.58049	0.380431	0.383187	0.446995	0.410835	0.413767	0.423855	0.470493	0.415559	0.432594	0.45304	0.456252	0.335111	0.269671	0.354647	0.445954	0.519992	0.508844	0.536428	0.441582	0.368523	0.470098	0.319035	0.362226	0.467576
630	0.580622	0.535777	0.480121	0.598394	0.395949	0.385982	0.420884	0.560015	0.451583	0.422445	0.453078	0.387792	0.377977	0.424923	0.422089	0.337253	0.355894	0.471688	0.416884	0.400361	0.371588	0.478958	0.361614	0.397234	0.580453	0.380423	0.383162	0.446947	0.410846	0.413762	0.423692	0.470673	0.415559	0.43267	0.453218	0.456364	0.335354	0.269937	0.354912	0.446216	0.520233	0.508738	0.536422	0.441941	0.368846	0.470444	0.319195	0.362587	0.468196
631	0.580548	0.536007	0.480336	0.598475	0.395995	0.386006	0.420998	0.559956	0.451577	0.422554	0.453058	0.388012	0.377866	0.42485	0.422086	0.337124	0.355798	0.471662	0.416884	0.40041	0.371704	0.479311	0.361974	0.397262	0.580419	0.380409	0.383139	0.446911	0.410851	0.413748	0.423528	0.470859	0.415554	0.432757	0.453396	0.456481	0.335587	0.270214	0.355169	0.446485	0.520465	0.508632	0.53643	0.442306	0.369164	0.470789	0.319348	0.36295	0.46881
632	0.580482	0.536233	0.480549	0.598584	0.396032	0.386034	0.42112	0.559897	0.451568	0.422659	0.453045	0.388227	0.37775	0.424773	0.422067	0.33699	0.355703	0.471634	0.416877	0.400448	0.371818	0.479659	0.36233	0.397301	0.580388	0.380396	0.383134	0.446871	0.410845	0.413743	0.423368	0.471041	0.415566	0.432853	0.453566	0.456606	0.335823	0.270499	0.355426	0.446762	0.52069	0.508542	0.536432	0.442674	0.369467	0.471141	0.319489	0.363308	0.46943
633	0.580419	0.536469	0.480763	0.598691	0.396077	0.386067	0.421251	0.559859	0.451568	0.422766	0.45303	0.388458	0.377636	0.42471	0.422051	0.336865	0.35561	0.471608	0.416863	0.400487	0.371936	0.48	0.362697	0.39733	0.58037	0.380386	0.383122	0.446829	0.410852	0.413741	0.423203	0.47123	0.41557	0.432946	0.453747	0.456729	0.336069	0.270794	0.355684	0.447042	0.520919	0.508457	0.536423	0.443045	0.369774	0.471492	0.31964	0.363661	0.470058
634	0.580348	0.536707	0.480972	0.598784	0.396132	0.386097	0.421391	0.559818	0.451566	0.422873	0.453017	0.388687	0.377543	0.424638	0.422032	0.336757	0.355522	0.471592	0.416867	0.400523	0.37206	0.480334	0.36306	0.397348	0.580344	0.380379	0.383095	0.446797	0.410868	0.413732	0.423045	0.471426	0.415566	0.43303	0.453933	0.456867	0.336309	0.271096	0.355938	0.447335	0.521144	0.508378	0.536426	0.443409	0.370077	0.471841	0.319795	0.364021	0.470687
635	0.580272	0.53694	0.481182	0.598883	0.39619	0.386127	0.421545	0.559764	0.451539	0.422982	0.453008	0.388905	0.377457	0.424546	0.422017	0.336648	0.355437	0.471595	0.416877	0.400548	0.37219	0.480667	0.363403	0.397373	0.580292	0.380373	0.383072	0.446765	0.410889	0.413725	0.422903	0.471608	0.415575	0.433096	0.454115	0.457025	0.336547	0.271386	0.356202	0.447634	0.521368	0.508315	0.536432	0.443756	0.370376	0.472197	0.319948	0.364377	0.471316
636	0.58019	0.537163	0.48138	0.598976	0.396233	0.386165	0.421694	0.559713	0.451519	0.423088	0.452984	0.389119	0.377353	0.424459	0.422	0.336533	0.355354	0.471593	0.416865	0.400562	0.372316	0.480997	0.363747	0.397414	0.580251	0.380367	0.383053	0.446718	0.410898	0.413721	0.42276	0.471785	0.415588	0.433161	0.454285	0.457173	0.336789	0.271665	0.356472	0.44793	0.521598	0.508247	0.536434	0.444106	0.37067	0.472544	0.3201	0.364726	0.47195
637	0.580108	0.537379	0.481572	0.59904	0.396282	0.38621	0.421827	0.559671	0.451519	0.423189	0.452959	0.389348	0.377253	0.424395	0.421989	0.336423	0.355264	0.471578	0.416855	0.400594	0.372438	0.481324	0.364106	0.397451	0.580234	0.38036	0.383028	0.446675	0.410902	0.413714	0.422614	0.471981	0.415599	0.433242	0.45446	0.457299	0.337031	0.271944	0.356737	0.448222	0.521835	0.508169	0.536443	0.444468	0.370972	0.472874	0.320257	0.365075	0.472586
638	0.580031	0.537591	0.481774	0.599102	0.396339	0.386261	0.421961	0.55964	0.451519	0.423296	0.452941	0.389583	0.37716	0.424341	0.421979	0.336314	0.355171	0.471561	0.416851	0.400643	0.372562	0.481655	0.36447	0.397488	0.580221	0.380355	0.383011	0.44664	0.410903	0.413707	0.422477	0.472179	0.415622	0.433331	0.454643	0.457428	0.337273	0.272221	0.357003	0.44851	0.52208	0.508104	0.536454	0.444833	0.371277	0.473206	0.32041	0.365424	0.473223
639	0.579951	0.537805	0.481977	0.599176	0.396387	0.386316	0.422104	0.559634	0.451523	0.42341	0.452908	0.389822	0.377062	0.424292	0.421966	0.336206	0.355076	0.471549	0.416849	0.400695	0.372686	0.481991	0.364842	0.397528	0.580221	0.380352	0.383004	0.446608	0.410902	0.413696	0.422329	0.472364	0.415645	0.433423	0.45483	0.457567	0.337511	0.272492	0.357277	0.448795	0.522347	0.508042	0.536461	0.445202	0.371579	0.473537	0.320558	0.36577	0.473869
640	0.579871	0.53802	0.482178	0.599239	0.396434	0.386357	0.422227	0.559603	0.451545	0.423521	0.452859	0.390039	0.376966	0.424244	0.421953	0.336109	0.354987	0.471528	0.416837	0.400749	0.372801	0.482323	0.36521	0.397573	0.580236	0.380353	0.38299	0.446567	0.410899	0.413686	0.422166	0.47255	0.415662	0.43353	0.45501	0.457702	0.337756	0.272773	0.357549	0.449073	0.52259	0.507977	0.53647	0.445577	0.371874	0.473866	0.320705	0.366122	0.474498
641	0.579798	0.538237	0.482391	0.599312	0.396494	0.386393	0.422346	0.559555	0.451556	0.42363	0.452824	0.390246	0.376883	0.424187	0.42194	0.336015	0.354896	0.471522	0.416832	0.400812	0.372918	0.482641	0.36557	0.397606	0.58024	0.380357	0.382982	0.446531	0.410899	0.413685	0.422007	0.47273	0.41569	0.433634	0.455196	0.457848	0.337999	0.273063	0.357816	0.449355	0.522825	0.507924	0.536484	0.445938	0.372166	0.474199	0.320849	0.366472	0.475115
642	0.579723	0.538453	0.482602	0.599408	0.39655	0.386441	0.422476	0.559526	0.451554	0.423735	0.452797	0.39046	0.376797	0.424124	0.421917	0.335911	0.354797	0.471537	0.416838	0.400874	0.373039	0.482948	0.365939	0.397628	0.580246	0.380356	0.382984	0.446508	0.410898	0.413682	0.421848	0.472895	0.415724	0.433721	0.455389	0.458008	0.338232	0.273352	0.358081	0.449648	0.523082	0.507869	0.536505	0.446287	0.372453	0.474527	0.320986	0.366815	0.475738
643	0.579658	0.538671	0.482801	0.59952	0.3966	0.386479	0.422612	0.559489	0.451545	0.423837	0.452768	0.390677	0.3767	0.424047	0.421904	0.335805	0.354706	0.471555	0.416842	0.400914	0.373162	0.48327	0.366298	0.39766	0.580235	0.380351	0.382992	0.446494	0.410906	0.413674	0.421686	0.473044	0.415746	0.433794	0.455574	0.458175	0.338475	0.273633	0.358354	0.449941	0.523326	0.507804	0.536535	0.446622	0.372739	0.474853	0.321129	0.367159	0.476359
644	0.579598	0.538885	0.483002	0.599622	0.396655	0.386508	0.42273	0.559425	0.451531	0.423928	0.452746	0.390877	0.376602	0.423967	0.421902	0.335693	0.35461	0.471561	0.416843	0.400956	0.373281	0.48359	0.366646	0.397704	0.580217	0.380352	0.38299	0.446483	0.410904	0.413675	0.421538	0.473205	0.415775	0.433871	0.455754	0.458329	0.338727	0.273921	0.358624	0.45023	0.523538	0.507739	0.536572	0.446951	0.37302	0.475185	0.321272	0.367502	0.476967
645	0.57954	0.539093	0.483208	0.599718	0.396704	0.386552	0.42285	0.559387	0.451519	0.424013	0.452734	0.391091	0.376499	0.423899	0.421891	0.335571	0.354503	0.471566	0.41685	0.401002	0.373404	0.483893	0.367001	0.397741	0.580213	0.380348	0.38298	0.446481	0.410892	0.413674	0.4214	0.473371	0.415805	0.43395	0.45594	0.458474	0.338975	0.274214	0.358884	0.450518	0.523768	0.507674	0.536608	0.447284	0.373303	0.475518	0.321405	0.367835	0.477589
646	0.579494	0.5393	0.483422	0.599805	0.396741	0.386605	0.42298	0.559365	0.451517	0.424101	0.452728	0.391323	0.37639	0.42384	0.421873	0.33545	0.354408	0.471574	0.416852	0.401041	0.373534	0.484187	0.367348	0.397766	0.580206	0.380336	0.382968	0.446478	0.410887	0.413656	0.421266	0.473527	0.415816	0.43403	0.456126	0.458621	0.339224	0.274504	0.359134	0.450804	0.524004	0.507614	0.536641	0.447627	0.373596	0.475855	0.321534	0.368167	0.478223
647	0.579437	0.539517	0.483622	0.599876	0.396784	0.386639	0.423115	0.559326	0.451521	0.424201	0.452703	0.391545	0.376282	0.423777	0.421878	0.335333	0.354322	0.47158	0.416851	0.401077	0.373664	0.484505	0.367689	0.397814	0.580195	0.38033	0.38295	0.446476	0.410897	0.413638	0.421116	0.473695	0.415822	0.434122	0.456294	0.458764	0.339481	0.274783	0.359406	0.451087	0.524229	0.507541	0.536682	0.447977	0.373896	0.476197	0.321681	0.368501	0.478856
648	0.579363	0.539734	0.483821	0.599943	0.396828	0.386684	0.423239	0.559291	0.451526	0.424308	0.452666	0.391758	0.37618	0.423713	0.421881	0.335212	0.354226	0.471578	0.416857	0.40112	0.373783	0.484815	0.368042	0.397859	0.580206	0.380328	0.382932	0.446471	0.410895	0.413632	0.420963	0.473875	0.415839	0.434217	0.456461	0.458902	0.339737	0.275069	0.359678	0.451366	0.524461	0.50746	0.536725	0.448338	0.374196	0.476537	0.321821	0.368834	0.479488
649	0.579294	0.539944	0.484022	0.600018	0.396872	0.386742	0.423359	0.55926	0.451534	0.424421	0.45263	0.391977	0.376083	0.42364	0.421872	0.335099	0.354132	0.47157	0.416859	0.401161	0.373892	0.485116	0.3684	0.397892	0.580217	0.38032	0.382925	0.446461	0.41089	0.413632	0.420817	0.474048	0.415857	0.434301	0.456633	0.459045	0.340001	0.275363	0.359942	0.451646	0.524695	0.507383	0.536765	0.448702	0.374499	0.476867	0.32195	0.36917	0.480121
650	0.579234	0.540145	0.484217	0.600101	0.396924	0.386795	0.423487	0.559226	0.451536	0.424536	0.452597	0.392187	0.37599	0.423552	0.421866	0.334993	0.354045	0.471569	0.416854	0.40121	0.374	0.485421	0.368762	0.397934	0.580208	0.380304	0.382919	0.446452	0.410894	0.413637	0.420678	0.474215	0.415879	0.434376	0.456808	0.459199	0.340263	0.275655	0.36022	0.451933	0.524939	0.507309	0.536803	0.449059	0.3748	0.477191	0.322081	0.369506	0.480752
651	0.579159	0.540354	0.484398	0.600191	0.396982	0.386842	0.423608	0.559197	0.451531	0.424658	0.452562	0.392405	0.375905	0.423461	0.421872	0.334893	0.353954	0.471562	0.41685	0.401267	0.374096	0.485729	0.369138	0.397982	0.580202	0.38029	0.382923	0.446445	0.410898	0.413651	0.42054	0.474382	0.415911	0.43445	0.456978	0.459339	0.34053	0.275946	0.360498	0.452222	0.525189	0.507234	0.536838	0.449414	0.375097	0.477512	0.32222	0.369834	0.48139
652	0.579091	0.540556	0.484593	0.600281	0.397028	0.386892	0.423719	0.559171	0.451522	0.424775	0.452541	0.392629	0.375822	0.423369	0.42187	0.3348	0.353861	0.471553	0.416847	0.401315	0.374189	0.486021	0.369506	0.398016	0.580189	0.380274	0.382934	0.446431	0.410899	0.413664	0.420417	0.47453	0.415938	0.434519	0.457152	0.459473	0.340799	0.276242	0.360755	0.452505	0.52543	0.507185	0.536862	0.449768	0.375392	0.477829	0.322348	0.370157	0.482024
653	0.579027	0.540745	0.484796	0.600364	0.397066	0.386929	0.423837	0.559138	0.451511	0.424879	0.452531	0.392839	0.375738	0.423279	0.421858	0.334709	0.353769	0.471562	0.416853	0.401361	0.374295	0.48631	0.369863	0.398055	0.580165	0.38026	0.382936	0.446421	0.410903	0.413668	0.420302	0.474674	0.415967	0.434596	0.457332	0.459618	0.341054	0.276533	0.361013	0.45279	0.525662	0.507162	0.53689	0.450117	0.375683	0.478145	0.322467	0.370481	0.482647
654	0.578948	0.540944	0.484981	0.600438	0.397104	0.386962	0.423967	0.5591	0.451507	0.424985	0.452518	0.393053	0.375647	0.423206	0.421843	0.334611	0.353689	0.47159	0.416853	0.401413	0.374409	0.486596	0.370218	0.3981	0.580145	0.380247	0.382931	0.446402	0.410916	0.413659	0.420176	0.474828	0.415987	0.434682	0.457512	0.459767	0.341294	0.276816	0.361272	0.453082	0.525889	0.507133	0.536915	0.450466	0.375983	0.47848	0.322598	0.370801	0.483277
655	0.578851	0.541153	0.485155	0.600511	0.397129	0.386995	0.424099	0.559063	0.451508	0.425091	0.452491	0.393279	0.375549	0.42314	0.421825	0.334503	0.353612	0.47162	0.416854	0.401459	0.374533	0.486871	0.370577	0.398132	0.580144	0.380235	0.382931	0.446385	0.410922	0.413653	0.42004	0.47499	0.416006	0.434771	0.457687	0.459915	0.341536	0.277099	0.361518	0.453373	0.526108	0.507092	0.536943	0.450821	0.376292	0.478815	0.322734	0.37112	0.483909
656	0.578759	0.541357	0.485334	0.600579	0.39715	0.387011	0.424234	0.559014	0.451503	0.425196	0.452454	0.393484	0.375443	0.423067	0.421811	0.334389	0.353535	0.47165	0.416865	0.401503	0.374665	0.487146	0.37093	0.398166	0.580148	0.380224	0.382922	0.446381	0.410927	0.413657	0.419904	0.475157	0.416035	0.434858	0.457863	0.46007	0.34177	0.277385	0.361772	0.453661	0.526319	0.507046	0.536982	0.451168	0.376606	0.479136	0.322867	0.371447	0.484522
657	0.578681	0.541569	0.485515	0.600641	0.397187	0.387023	0.424362	0.558965	0.451492	0.425313	0.452415	0.393678	0.375333	0.422992	0.421801	0.33428	0.353465	0.471673	0.416879	0.401545	0.374783	0.487425	0.371273	0.39821	0.580154	0.380211	0.382906	0.44638	0.410938	0.413655	0.419772	0.475323	0.41606	0.434931	0.458044	0.460224	0.341989	0.277679	0.362034	0.453947	0.526527	0.506987	0.53703	0.451505	0.376928	0.479449	0.322998	0.371785	0.485124
658	0.578594	0.541784	0.485686	0.600707	0.397226	0.387062	0.424485	0.558937	0.451483	0.42543	0.45237	0.393901	0.375214	0.422927	0.421796	0.334166	0.3534	0.471692	0.416882	0.401595	0.374895	0.487689	0.371621	0.398242	0.580168	0.380199	0.382892	0.446376	0.410945	0.413658	0.419638	0.475487	0.41609	0.434997	0.458218	0.460382	0.342222	0.277975	0.362289	0.45423	0.526764	0.50693	0.537074	0.451848	0.37724	0.47976	0.323136	0.372108	0.485742
659	0.578508	0.541991	0.485867	0.600777	0.397266	0.387105	0.424599	0.55892	0.451474	0.425538	0.452325	0.394117	0.375097	0.422854	0.421797	0.334061	0.353331	0.471703	0.416894	0.401642	0.375001	0.487949	0.371976	0.398266	0.580165	0.380187	0.382885	0.446391	0.410942	0.413675	0.41951	0.47564	0.416137	0.435065	0.458389	0.460538	0.342458	0.278275	0.362543	0.454503	0.527017	0.506889	0.537129	0.452191	0.377537	0.480057	0.323264	0.372427	0.486353
660	0.578432	0.542202	0.486054	0.600851	0.397316	0.387147	0.424702	0.558912	0.451467	0.425647	0.452289	0.394323	0.374991	0.422777	0.421799	0.333977	0.353262	0.471713	0.416914	0.401685	0.375089	0.488216	0.372334	0.398296	0.580144	0.380179	0.382887	0.446412	0.410934	0.413693	0.419391	0.475784	0.416184	0.435136	0.458571	0.460683	0.342682	0.278581	0.362793	0.454771	0.527265	0.506851	0.537188	0.452532	0.377828	0.480359	0.323383	0.372756	0.486961
661	0.578364	0.542411	0.48623	0.600931	0.397364	0.387204	0.424819	0.558924	0.451462	0.425763	0.452271	0.394549	0.374882	0.422712	0.421802	0.333889	0.353188	0.471747	0.416921	0.401737	0.37518	0.48849	0.372692	0.398331	0.580138	0.38018	0.382897	0.446426	0.410927	0.413711	0.419282	0.475933	0.416221	0.435212	0.458757	0.460834	0.342914	0.27888	0.363042	0.455052	0.527526	0.506816	0.537239	0.452879	0.37812	0.480674	0.323495	0.373085	0.487591
662	0.578292	0.542601	0.486397	0.601013	0.397402	0.387276	0.424944	0.558927	0.451462	0.425866	0.452249	0.39478	0.374772	0.422643	0.421805	0.333787	0.353108	0.471783	0.41693	0.401803	0.375281	0.488762	0.373061	0.398364	0.580126	0.380173	0.382906	0.446443	0.410919	0.413741	0.41917	0.476089	0.416262	0.435292	0.458938	0.46099	0.343166	0.279182	0.363294	0.455328	0.527793	0.506787	0.537295	0.453222	0.378402	0.480994	0.323602	0.373405	0.488236
663	0.578237	0.542797	0.486569	0.601087	0.397445	0.387339	0.425058	0.558913	0.451467	0.42597	0.45223	0.394992	0.374672	0.422571	0.421814	0.333694	0.353033	0.47181	0.416947	0.401873	0.37538	0.489039	0.373434	0.398405	0.580111	0.380156	0.382911	0.446459	0.410922	0.413766	0.419058	0.476252	0.416292	0.435378	0.459114	0.461133	0.343411	0.279492	0.363552	0.455601	0.528044	0.506748	0.537357	0.453557	0.378688	0.481317	0.323707	0.373735	0.488874
664	0.578197	0.543007	0.48674	0.601161	0.397494	0.387403	0.425175	0.558906	0.451483	0.426078	0.452219	0.395211	0.374577	0.422513	0.421833	0.333604	0.352963	0.471843	0.416957	0.401949	0.375495	0.489317	0.373808	0.39845	0.580127	0.380145	0.382915	0.446466	0.410937	0.413785	0.418949	0.476429	0.416313	0.435474	0.459278	0.461284	0.343653	0.279797	0.363815	0.455885	0.5283	0.506703	0.537412	0.453901	0.378983	0.481643	0.323819	0.374066	0.48951
665	0.578136	0.543215	0.486893	0.601247	0.397556	0.387482	0.425314	0.558904	0.451496	0.426196	0.452202	0.395438	0.374489	0.422462	0.42185	0.333513	0.352897	0.47188	0.416969	0.402028	0.375626	0.489598	0.374173	0.398497	0.58016	0.380143	0.382934	0.446479	0.410959	0.413807	0.418837	0.476604	0.416338	0.435563	0.459445	0.461455	0.343901	0.280104	0.364085	0.45618	0.528561	0.506665	0.537476	0.454246	0.379273	0.481958	0.323926	0.374389	0.490151
666	0.57807	0.543422	0.487063	0.60134	0.397634	0.387553	0.42544	0.558891	0.451502	0.426306	0.452179	0.395643	0.374412	0.422398	0.421868	0.333434	0.35283	0.471894	0.416992	0.402089	0.375744	0.489879	0.374534	0.398546	0.580167	0.380138	0.382953	0.446503	0.410973	0.413834	0.418724	0.476762	0.416381	0.435642	0.459612	0.461628	0.344148	0.280418	0.364352	0.456466	0.528809	0.506637	0.537555	0.454578	0.379557	0.482267	0.324031	0.374709	0.490773
667	0.578012	0.543628	0.487249	0.601436	0.397712	0.387613	0.425558	0.558888	0.451509	0.426408	0.45216	0.395845	0.374334	0.422334	0.421892	0.333361	0.352756	0.471908	0.417003	0.402132	0.375856	0.490155	0.374886	0.39859	0.580174	0.380138	0.38297	0.446516	0.410973	0.413863	0.418619	0.476919	0.416428	0.435722	0.459776	0.461808	0.344389	0.280721	0.36461	0.456757	0.529062	0.506611	0.537625	0.454912	0.379838	0.482575	0.324139	0.375024	0.491384
668	0.577945	0.543822	0.487424	0.601531	0.397782	0.387677	0.425684	0.558897	0.451519	0.426505	0.452134	0.396054	0.374255	0.422277	0.421918	0.333288	0.352679	0.471936	0.417002	0.402176	0.375965	0.490426	0.375233	0.398627	0.580197	0.380141	0.382999	0.446517	0.410963	0.413895	0.418502	0.477088	0.416464	0.435812	0.459943	0.461991	0.344616	0.281018	0.364868	0.457055	0.529322	0.506586	0.537679	0.455259	0.380112	0.482868	0.324242	0.375336	0.491997
669	0.577866	0.544003	0.487593	0.601632	0.397849	0.387736	0.425815	0.558895	0.451515	0.426605	0.452114	0.396256	0.37418	0.422203	0.421933	0.333215	0.352605	0.471969	0.417007	0.402217	0.376067	0.490699	0.37557	0.398666	0.580198	0.38014	0.383031	0.446523	0.410961	0.41392	0.418379	0.477243	0.416507	0.435883	0.460124	0.462166	0.344853	0.281334	0.365118	0.457348	0.529567	0.506568	0.537746	0.455587	0.380397	0.483156	0.324348	0.375659	0.492603
670	0.577808	0.54418	0.487768	0.601722	0.397905	0.387787	0.425935	0.558888	0.451518	0.426698	0.452103	0.396454	0.374095	0.42213	0.42194	0.333128	0.35253	0.472002	0.417013	0.402265	0.376166	0.490973	0.375911	0.398705	0.580196	0.380132	0.38304	0.446529	0.410962	0.413934	0.418264	0.477402	0.41655	0.435962	0.460304	0.462331	0.345096	0.281659	0.365364	0.457635	0.529811	0.506548	0.537814	0.455915	0.380691	0.483441	0.324461	0.375982	0.493207
671	0.577752	0.544356	0.487927	0.601798	0.397952	0.387841	0.426056	0.558878	0.451539	0.42679	0.452077	0.39665	0.374001	0.42207	0.421942	0.333028	0.352455	0.472034	0.417019	0.402333	0.376274	0.491244	0.37626	0.398737	0.580211	0.380118	0.383041	0.446533	0.410966	0.413944	0.418144	0.477573	0.416582	0.436062	0.460483	0.462486	0.345328	0.28199	0.365613	0.457918	0.530055	0.506515	0.537868	0.456258	0.38098	0.48372	0.324563	0.3763	0.493817
672	0.57768	0.544541	0.488071	0.601866	0.398005	0.387883	0.426174	0.558856	0.451562	0.426893	0.452032	0.396837	0.373916	0.42201	0.421945	0.332932	0.352383	0.472059	0.417018	0.402402	0.376383	0.491506	0.376612	0.398759	0.580221	0.380111	0.383049	0.446529	0.410977	0.413944	0.418008	0.477736	0.416617	0.436147	0.460657	0.462623	0.345553	0.282326	0.365847	0.458186	0.530289	0.506476	0.537904	0.45659	0.381273	0.484014	0.324665	0.376626	0.494407
673	0.577608	0.544727	0.488216	0.601931	0.398069	0.387903	0.426288	0.55881	0.451564	0.427001	0.451995	0.397005	0.373831	0.421941	0.421941	0.332835	0.352306	0.47207	0.417011	0.402463	0.376492	0.491769	0.376957	0.398781	0.580214	0.380098	0.383042	0.446532	0.410982	0.413936	0.417879	0.477883	0.416654	0.436208	0.460822	0.462754	0.345792	0.282662	0.366071	0.458441	0.530502	0.506434	0.537945	0.456906	0.38157	0.484314	0.324769	0.376948	0.494977
674	0.577532	0.544903	0.488348	0.601977	0.398134	0.38792	0.426394	0.55875	0.451565	0.427097	0.45195	0.39716	0.373742	0.421879	0.421935	0.33273	0.352217	0.472073	0.416997	0.402524	0.376597	0.492031	0.377301	0.398801	0.580218	0.380071	0.383028	0.44653	0.410971	0.413928	0.417755	0.478038	0.416666	0.436275	0.46097	0.462887	0.34603	0.282979	0.3663	0.458693	0.530707	0.506388	0.537979	0.457229	0.381849	0.484608	0.324864	0.377252	0.495552
675	0.577444	0.545079	0.488471	0.60201	0.398201	0.387938	0.426489	0.558684	0.451569	0.427183	0.451902	0.397312	0.373661	0.421817	0.421928	0.332624	0.352129	0.472076	0.416977	0.402581	0.376686	0.492286	0.377644	0.398815	0.580228	0.380042	0.383021	0.446509	0.410959	0.413916	0.417632	0.478198	0.416655	0.436343	0.461108	0.463017	0.346263	0.283281	0.366522	0.458938	0.530909	0.506348	0.538	0.457549	0.382126	0.484915	0.324963	0.377555	0.496131
676	0.577357	0.545254	0.488603	0.602046	0.398268	0.387943	0.426571	0.558619	0.451556	0.427265	0.451868	0.397462	0.373578	0.421748	0.421919	0.332518	0.352041	0.472071	0.416941	0.402626	0.376759	0.492538	0.377978	0.398821	0.580232	0.380014	0.383013	0.446482	0.410948	0.413891	0.417503	0.478349	0.416648	0.436394	0.461252	0.463131	0.3465	0.28359	0.366743	0.459167	0.531114	0.506319	0.538015	0.457849	0.382405	0.485222	0.32507	0.377861	0.496697
677	0.577274	0.545418	0.488728	0.602089	0.398331	0.387959	0.426655	0.558555	0.451534	0.427333	0.451841	0.397607	0.373487	0.421676	0.421904	0.332413	0.351951	0.472069	0.416907	0.402668	0.376836	0.4928	0.378305	0.398827	0.580236	0.379978	0.38299	0.446456	0.410926	0.41387	0.41738	0.478502	0.416645	0.436454	0.461406	0.463251	0.346737	0.283904	0.366972	0.459398	0.531321	0.506286	0.538033	0.458155	0.382679	0.485507	0.32517	0.378153	0.497277
678	0.577183	0.545582	0.48884	0.602131	0.398391	0.38798	0.426733	0.558495	0.451513	0.427399	0.451796	0.397743	0.373399	0.421594	0.421885	0.332314	0.35187	0.472068	0.416877	0.402702	0.376913	0.493058	0.378626	0.398825	0.580228	0.379949	0.382965	0.446414	0.410905	0.413855	0.417258	0.478651	0.416651	0.436513	0.461559	0.463374	0.34696	0.284224	0.36719	0.459634	0.531521	0.506244	0.538044	0.458462	0.382958	0.485794	0.325265	0.378441	0.497859
679	0.577078	0.545754	0.488944	0.602163	0.398453	0.387982	0.426801	0.558426	0.451491	0.427479	0.451731	0.397862	0.37331	0.421504	0.421865	0.332211	0.351803	0.472056	0.416835	0.402733	0.376986	0.4933	0.37894	0.398806	0.58021	0.379934	0.382943	0.446363	0.410895	0.413835	0.417126	0.47879	0.416661	0.436558	0.461706	0.463491	0.347172	0.284553	0.367395	0.459873	0.5317	0.506198	0.53804	0.458757	0.383246	0.486094	0.325359	0.37873	0.498413
680	0.57699	0.545921	0.489053	0.602206	0.398517	0.387964	0.426862	0.55834	0.451453	0.427563	0.451672	0.397972	0.37322	0.421417	0.421842	0.332112	0.351726	0.47203	0.416785	0.402756	0.377065	0.493541	0.379246	0.398786	0.580176	0.379919	0.382921	0.446316	0.410881	0.413814	0.416993	0.478922	0.416681	0.43658	0.461848	0.463604	0.347384	0.284885	0.367597	0.4601	0.531862	0.506151	0.53803	0.459032	0.383534	0.486379	0.325457	0.379015	0.498935
681	0.5769	0.546082	0.48915	0.602242	0.398582	0.387952	0.426916	0.558235	0.451417	0.427643	0.451605	0.398083	0.373142	0.421331	0.421811	0.332023	0.351652	0.472005	0.416741	0.402784	0.377148	0.493779	0.379554	0.398764	0.580141	0.3799	0.3829	0.446263	0.410867	0.413799	0.416859	0.479065	0.416694	0.436603	0.461976	0.463714	0.347594	0.285209	0.367791	0.460324	0.532009	0.506093	0.538012	0.459312	0.383835	0.486661	0.325559	0.379301	0.499456
682	0.576801	0.54624	0.489239	0.602254	0.398639	0.387941	0.426961	0.558119	0.451389	0.427722	0.451532	0.398196	0.373063	0.421251	0.421774	0.331927	0.351585	0.471977	0.416693	0.402823	0.377226	0.494009	0.379867	0.398731	0.580116	0.37988	0.382875	0.446212	0.410861	0.413775	0.416721	0.47922	0.416695	0.436637	0.462101	0.46381	0.347805	0.285534	0.367983	0.460545	0.532147	0.506028	0.537986	0.459601	0.384152	0.486948	0.32566	0.379595	0.499976
683	0.57672	0.546394	0.489331	0.602259	0.398685	0.387912	0.427001	0.558003	0.451363	0.427797	0.451476	0.398303	0.372968	0.421187	0.421747	0.331807	0.351505	0.47194	0.416635	0.402859	0.377292	0.494236	0.380182	0.3987	0.580091	0.379856	0.382848	0.44617	0.410852	0.413742	0.416593	0.479366	0.416693	0.43668	0.462234	0.463897	0.348019	0.285862	0.368173	0.460757	0.532274	0.505979	0.537974	0.459886	0.384467	0.487233	0.32576	0.379891	0.500482
684	0.576649	0.546539	0.489424	0.602273	0.398724	0.387879	0.427045	0.55788	0.45133	0.427851	0.451431	0.398414	0.372873	0.421128	0.421727	0.331691	0.35141	0.471897	0.416582	0.402888	0.377349	0.49448	0.380492	0.398683	0.580067	0.379821	0.382815	0.446129	0.410827	0.413716	0.416463	0.479508	0.416694	0.436724	0.46237	0.463971	0.348246	0.286185	0.368371	0.460952	0.5324	0.505923	0.53796	0.460162	0.384781	0.487503	0.32586	0.38018	0.500991
685	0.576554	0.546678	0.489503	0.602267	0.398763	0.387847	0.427091	0.557751	0.451301	0.42789	0.451368	0.39852	0.372781	0.421065	0.421705	0.331578	0.351318	0.471851	0.416528	0.402922	0.377402	0.494725	0.380798	0.398661	0.580047	0.379777	0.382771	0.44608	0.410797	0.413687	0.416316	0.479651	0.416688	0.436775	0.462498	0.464034	0.348475	0.286507	0.368567	0.461152	0.532522	0.505853	0.537936	0.460444	0.385092	0.487766	0.325952	0.380464	0.501503
686	0.576454	0.546806	0.489571	0.60225	0.398806	0.387809	0.427137	0.557624	0.451282	0.427928	0.451293	0.398615	0.372689	0.421006	0.421679	0.331459	0.351224	0.471801	0.416472	0.40296	0.377462	0.49496	0.381104	0.39863	0.580018	0.379728	0.382725	0.446022	0.410761	0.413653	0.416167	0.479784	0.416675	0.436833	0.462617	0.464101	0.348696	0.286831	0.368752	0.461359	0.532631	0.505788	0.537917	0.460726	0.385389	0.488021	0.32604	0.380752	0.502007
687	0.576364	0.546938	0.489638	0.602243	0.39886	0.387759	0.427168	0.557495	0.45125	0.427981	0.45123	0.398696	0.372607	0.420951	0.421651	0.331343	0.351131	0.47174	0.416404	0.402988	0.377519	0.495194	0.381413	0.398609	0.57999	0.379691	0.382688	0.445956	0.410731	0.413625	0.41603	0.479895	0.416659	0.436884	0.462733	0.464174	0.348921	0.287165	0.36893	0.46155	0.532727	0.505743	0.537896	0.460994	0.385688	0.48829	0.326136	0.381049	0.502504
688	0.576271	0.547078	0.489711	0.602233	0.398926	0.387719	0.427201	0.557362	0.451215	0.428038	0.451167	0.398787	0.372546	0.420889	0.421612	0.331246	0.351053	0.471686	0.416341	0.403017	0.377577	0.495436	0.381714	0.398585	0.579967	0.379661	0.382662	0.445889	0.410708	0.413609	0.415894	0.480009	0.416644	0.436926	0.462843	0.464243	0.349155	0.287506	0.369114	0.461736	0.532837	0.505685	0.537863	0.461256	0.386	0.488564	0.326231	0.381352	0.503012
689	0.57619	0.547224	0.489791	0.60222	0.398993	0.38769	0.427241	0.557239	0.45119	0.4281	0.451106	0.398889	0.372486	0.420828	0.421576	0.331153	0.350981	0.471645	0.416286	0.403047	0.377644	0.495681	0.38201	0.398549	0.579937	0.379634	0.382643	0.445828	0.410687	0.413593	0.415767	0.480127	0.416636	0.436972	0.46295	0.464321	0.349391	0.287856	0.369295	0.461931	0.53296	0.505624	0.537836	0.46152	0.386314	0.488835	0.32632	0.381662	0.503528
690	0.576121	0.547382	0.489872	0.602227	0.399043	0.387662	0.427286	0.557128	0.451165	0.428181	0.451045	0.398988	0.372414	0.420774	0.421553	0.331048	0.350913	0.471612	0.416236	0.403072	0.377716	0.495931	0.382311	0.398513	0.579915	0.379615	0.382626	0.445771	0.410676	0.413571	0.415641	0.480239	0.416635	0.437023	0.463063	0.464406	0.349635	0.288213	0.369478	0.462132	0.533077	0.505583	0.537812	0.461784	0.386643	0.489121	0.326421	0.381979	0.50405
691	0.576053	0.547548	0.489959	0.602252	0.39909	0.387645	0.42733	0.557028	0.451134	0.428269	0.450987	0.399101	0.372348	0.420723	0.421532	0.330946	0.350846	0.471592	0.41618	0.403092	0.377785	0.496195	0.382608	0.39849	0.579904	0.379604	0.382618	0.445717	0.410671	0.413558	0.415518	0.480356	0.416642	0.437061	0.463185	0.464499	0.349895	0.288577	0.369672	0.462323	0.533209	0.505541	0.537783	0.462059	0.386985	0.489417	0.326526	0.382291	0.504584
692	0.575988	0.547716	0.490047	0.602279	0.399138	0.387635	0.427391	0.556938	0.451121	0.42834	0.45093	0.399225	0.372289	0.420674	0.421515	0.330849	0.350779	0.471583	0.416141	0.40312	0.37786	0.496469	0.382903	0.39847	0.579884	0.379582	0.382611	0.445681	0.410652	0.413546	0.415396	0.480489	0.416652	0.4371	0.463309	0.464596	0.350157	0.288939	0.369878	0.462526	0.533345	0.505487	0.53777	0.462347	0.387325	0.489696	0.326625	0.382597	0.505112
693	0.575934	0.547884	0.490136	0.60231	0.39919	0.387623	0.427461	0.556853	0.451117	0.428406	0.450881	0.399341	0.372231	0.420629	0.421509	0.330755	0.350715	0.471569	0.416123	0.403158	0.377936	0.496749	0.383216	0.398455	0.579872	0.379559	0.382595	0.445664	0.410629	0.413532	0.415281	0.480627	0.416664	0.437152	0.463438	0.46469	0.350415	0.2893	0.370087	0.462738	0.533469	0.505443	0.537777	0.462642	0.38767	0.489973	0.326727	0.382909	0.505628
694	0.575902	0.548043	0.490242	0.602346	0.399249	0.387619	0.427526	0.556784	0.451111	0.428488	0.450845	0.399466	0.372174	0.420591	0.421511	0.330658	0.350649	0.471551	0.416113	0.403211	0.378017	0.49703	0.38354	0.398444	0.579881	0.379537	0.382582	0.44566	0.410623	0.413528	0.415184	0.480766	0.416686	0.437212	0.463574	0.464794	0.350676	0.289666	0.370279	0.462954	0.533614	0.505402	0.537794	0.462941	0.388021	0.490258	0.326838	0.383227	0.506161
695	0.575875	0.54819	0.490357	0.602383	0.399321	0.387627	0.427588	0.556726	0.451109	0.428566	0.450817	0.399598	0.372128	0.42056	0.421516	0.330572	0.350582	0.471539	0.416103	0.403273	0.3781	0.497319	0.383867	0.398443	0.579898	0.379515	0.382578	0.445658	0.410618	0.413533	0.415101	0.480922	0.416709	0.437283	0.463713	0.464906	0.350929	0.290041	0.370473	0.463172	0.533771	0.505375	0.537821	0.463253	0.388363	0.49054	0.326941	0.383547	0.506701
696	0.575852	0.548338	0.490465	0.60243	0.399396	0.387636	0.427665	0.556667	0.451108	0.428641	0.450793	0.399719	0.372084	0.420531	0.421528	0.330493	0.350523	0.471533	0.4161	0.403334	0.37819	0.497614	0.384199	0.398448	0.57992	0.379496	0.382573	0.445661	0.410613	0.413538	0.415015	0.481085	0.416733	0.437362	0.463852	0.465017	0.351177	0.290416	0.370671	0.4634	0.533914	0.505376	0.53786	0.463561	0.388702	0.490823	0.327046	0.383873	0.50723
697	0.575837	0.54849	0.490571	0.60249	0.39947	0.387653	0.427753	0.556615	0.451106	0.428721	0.450772	0.399845	0.372044	0.420502	0.421539	0.330414	0.350468	0.471537	0.416104	0.403389	0.378293	0.497909	0.384525	0.398448	0.579944	0.379479	0.382573	0.445668	0.410614	0.41355	0.414925	0.481248	0.416766	0.437432	0.463997	0.465138	0.351433	0.290794	0.370863	0.463635	0.534073	0.505386	0.537905	0.463854	0.389043	0.491107	0.327156	0.384198	0.507766
698	0.575817	0.54865	0.490677	0.602549	0.399543	0.387669	0.427847	0.556574	0.451107	0.428822	0.450745	0.399976	0.372014	0.420478	0.421561	0.33034	0.350418	0.471549	0.4161	0.403453	0.378403	0.498203	0.384852	0.398452	0.579969	0.379467	0.382578	0.445671	0.410637	0.413556	0.414831	0.481413	0.416797	0.4375	0.464151	0.465278	0.351693	0.29118	0.371061	0.463877	0.534241	0.505392	0.537948	0.464134	0.389395	0.4914	0.327275	0.384514	0.508311
699	0.575798	0.548818	0.490774	0.602612	0.399611	0.387686	0.427944	0.556531	0.451116	0.428917	0.450719	0.400095	0.371986	0.420456	0.421575	0.33027	0.350378	0.471568	0.416098	0.403514	0.378513	0.498493	0.385183	0.398456	0.579983	0.379463	0.38258	0.445666	0.410656	0.413556	0.414734	0.481584	0.41682	0.437574	0.464308	0.465414	0.35194	0.291573	0.37127	0.464117	0.534394	0.505407	0.537994	0.464418	0.389748	0.491698	0.327387	0.384828	0.508847
700	0.575794	0.548987	0.490874	0.602677	0.399682	0.387711	0.428042	0.556492	0.451128	0.429006	0.450705	0.400225	0.371958	0.420432	0.42158	0.330197	0.350341	0.471589	0.416108	0.40357	0.378622	0.498774	0.38551	0.398451	0.579991	0.379461	0.382583	0.445666	0.41067	0.413566	0.414649	0.481752	0.416845	0.437647	0.464462	0.465547	0.352188	0.291968	0.371474	0.464356	0.534565	0.505413	0.538044	0.464703	0.390099	0.491996	0.327491	0.38514	0.509393
701	0.575789	0.549156	0.490978	0.602735	0.399768	0.387736	0.428141	0.55646	0.451145	0.429101	0.450697	0.400372	0.371932	0.42041	0.421604	0.33013	0.350299	0.471617	0.41612	0.403633	0.378729	0.499058	0.385841	0.398453	0.580008	0.379462	0.382589	0.44568	0.410685	0.41358	0.414573	0.481915	0.416867	0.43773	0.46462	0.46569	0.352448	0.292371	0.371686	0.464598	0.53475	0.505407	0.538093	0.464987	0.390445	0.492283	0.327594	0.385456	0.509941
702	0.575787	0.54932	0.491099	0.602781	0.399863	0.387754	0.428234	0.556411	0.451164	0.429197	0.450696	0.400503	0.371902	0.420388	0.421648	0.330069	0.350265	0.471646	0.416129	0.403707	0.378831	0.499342	0.386172	0.39846	0.580023	0.379472	0.382595	0.445688	0.410702	0.413591	0.414503	0.482073	0.416888	0.437816	0.464775	0.465835	0.352699	0.292771	0.371904	0.464844	0.534917	0.505386	0.538135	0.465271	0.390792	0.49257	0.327695	0.385772	0.510471
703	0.57579	0.549477	0.491218	0.602848	0.399963	0.387788	0.428327	0.556367	0.45118	0.429287	0.450699	0.400633	0.371871	0.420366	0.421683	0.330008	0.350233	0.47169	0.416143	0.403773	0.378939	0.499625	0.386489	0.398468	0.580036	0.37948	0.382615	0.445693	0.410709	0.413612	0.414427	0.482226	0.416924	0.437892	0.464926	0.465973	0.352948	0.29317	0.372116	0.465091	0.535094	0.505373	0.538172	0.46556	0.391126	0.492854	0.327791	0.386096	0.510999
704	0.575777	0.549637	0.491318	0.602937	0.400071	0.387833	0.428427	0.556348	0.451195	0.429384	0.450687	0.400778	0.371851	0.420346	0.421725	0.329958	0.350196	0.471748	0.416161	0.403838	0.379054	0.499917	0.386804	0.398488	0.580055	0.37948	0.382645	0.445706	0.410715	0.413636	0.414338	0.482377	0.416969	0.437968	0.465082	0.466113	0.353203	0.293576	0.372338	0.465341	0.535286	0.505373	0.538213	0.465848	0.391447	0.493132	0.327891	0.386429	0.511528
705	0.575752	0.549801	0.491419	0.603009	0.400176	0.387874	0.428532	0.556333	0.451214	0.429491	0.450672	0.400918	0.371838	0.420327	0.421785	0.329922	0.350156	0.4718	0.41618	0.403913	0.379167	0.500223	0.387133	0.398516	0.580082	0.379476	0.382671	0.445726	0.41073	0.413661	0.414241	0.482537	0.417012	0.438054	0.465243	0.466259	0.353457	0.293981	0.372567	0.465599	0.53547	0.505355	0.538267	0.466136	0.391775	0.493402	0.327994	0.386753	0.512048
706	0.575753	0.549969	0.491534	0.603074	0.400274	0.387914	0.428644	0.556314	0.451228	0.4296	0.450672	0.401054	0.371824	0.420307	0.421842	0.329886	0.350126	0.471848	0.416207	0.403986	0.379282	0.500524	0.387452	0.398534	0.580094	0.379471	0.382698	0.44574	0.410754	0.413685	0.414154	0.482697	0.417063	0.438134	0.465401	0.466403	0.353699	0.294379	0.372783	0.465861	0.53565	0.505346	0.538324	0.466419	0.392108	0.49369	0.3281	0.387069	0.512563
707	0.575759	0.550151	0.491641	0.603151	0.400366	0.387959	0.42876	0.556314	0.451239	0.429713	0.45067	0.401212	0.37181	0.42029	0.421895	0.329838	0.350095	0.471901	0.41624	0.404054	0.379399	0.500822	0.387769	0.398552	0.580108	0.379463	0.382731	0.445761	0.410784	0.41371	0.414076	0.482856	0.41711	0.438217	0.465563	0.466543	0.35394	0.294784	0.372994	0.466121	0.535839	0.505367	0.538384	0.466703	0.39244	0.493992	0.32821	0.387385	0.513088
708	0.575759	0.550347	0.491747	0.603227	0.400442	0.388005	0.428862	0.556317	0.451255	0.42983	0.450661	0.40138	0.371788	0.420278	0.421946	0.329777	0.350063	0.47195	0.416273	0.404123	0.379514	0.501122	0.388102	0.398571	0.580141	0.379456	0.382766	0.445792	0.410817	0.413741	0.414002	0.483022	0.417146	0.438306	0.465727	0.466679	0.354182	0.295197	0.373201	0.466379	0.536029	0.505389	0.538457	0.466992	0.392778	0.494293	0.32832	0.387693	0.51361
709	0.575781	0.550529	0.491868	0.603283	0.400523	0.388048	0.428963	0.556305	0.451281	0.429951	0.450675	0.40154	0.371764	0.420282	0.422003	0.329725	0.350042	0.471994	0.416305	0.40421	0.37962	0.501427	0.388443	0.398588	0.580183	0.379464	0.382797	0.44582	0.410847	0.41377	0.413945	0.483199	0.417188	0.438407	0.465883	0.46682	0.354437	0.295601	0.37341	0.466631	0.536212	0.505418	0.538524	0.467294	0.393115	0.494596	0.328428	0.387993	0.514133
710	0.575819	0.550714	0.491989	0.603358	0.400623	0.388088	0.42908	0.5563	0.451311	0.430073	0.4507	0.4017	0.371744	0.420288	0.422061	0.32968	0.350035	0.472054	0.41634	0.404293	0.379736	0.501727	0.388772	0.398608	0.580227	0.379485	0.382839	0.445856	0.410881	0.413805	0.413894	0.483371	0.417244	0.438503	0.466043	0.466975	0.354696	0.296006	0.373622	0.466885	0.536402	0.505472	0.53859	0.467595	0.393449	0.49491	0.328539	0.3883	0.514655
711	0.575854	0.550909	0.492105	0.603449	0.400725	0.388131	0.429199	0.55631	0.451349	0.430197	0.450719	0.40186	0.371725	0.420294	0.42212	0.329639	0.350031	0.472125	0.416378	0.404373	0.379863	0.502028	0.389106	0.398633	0.580284	0.379508	0.382885	0.445904	0.41092	0.413855	0.413834	0.48355	0.417304	0.438598	0.466206	0.467139	0.354951	0.296418	0.373836	0.467146	0.536601	0.505517	0.538676	0.467895	0.393787	0.495217	0.328645	0.388607	0.515178
712	0.575892	0.551095	0.492228	0.603541	0.400822	0.388187	0.429316	0.556331	0.451392	0.430326	0.450734	0.402028	0.371705	0.420306	0.422186	0.329604	0.350019	0.472196	0.41642	0.404466	0.379985	0.502328	0.389447	0.398663	0.580346	0.379531	0.382927	0.445956	0.410959	0.413904	0.413768	0.483749	0.417369	0.438698	0.466364	0.467308	0.355207	0.296836	0.374055	0.467408	0.536814	0.505554	0.538766	0.468199	0.394115	0.495518	0.328746	0.388912	0.515719
713	0.57594	0.551273	0.492351	0.603626	0.40094	0.38825	0.429456	0.556359	0.451438	0.430458	0.450755	0.402196	0.371698	0.420317	0.422255	0.32959	0.350014	0.472275	0.416469	0.40456	0.380112	0.502632	0.389783	0.3987	0.580398	0.379557	0.382963	0.446	0.410999	0.413944	0.413699	0.483945	0.417439	0.438799	0.466525	0.467488	0.355465	0.297251	0.374282	0.467671	0.537031	0.505602	0.53885	0.468496	0.394433	0.495821	0.328851	0.389222	0.516268
714	0.57598	0.551473	0.492474	0.603714	0.401058	0.388315	0.429601	0.55639	0.451479	0.430584	0.450768	0.40236	0.371698	0.420317	0.422319	0.32957	0.350009	0.472357	0.41652	0.404641	0.380252	0.50293	0.390121	0.398735	0.580451	0.379573	0.382992	0.446048	0.411046	0.413989	0.413631	0.484128	0.417505	0.438887	0.466699	0.467668	0.35571	0.297677	0.374499	0.467941	0.537246	0.50564	0.538944	0.468784	0.394761	0.496121	0.328961	0.389536	0.516805
715	0.576014	0.551679	0.492604	0.603802	0.401167	0.388386	0.429733	0.556422	0.451515	0.430705	0.450776	0.402526	0.3717	0.420318	0.422382	0.329535	0.349994	0.472434	0.416575	0.404729	0.380385	0.503215	0.390463	0.398764	0.580504	0.379579	0.383011	0.446097	0.411094	0.414035	0.413572	0.484309	0.417575	0.438973	0.466877	0.467844	0.355953	0.298113	0.374709	0.468214	0.53746	0.505676	0.539037	0.469072	0.395093	0.496419	0.32907	0.389849	0.517336
716	0.576039	0.551867	0.492732	0.603876	0.401292	0.388449	0.429861	0.556447	0.451545	0.430826	0.450783	0.402694	0.371707	0.420316	0.422442	0.32951	0.349977	0.472512	0.416633	0.404817	0.380507	0.503504	0.390803	0.398796	0.58054	0.379594	0.383038	0.446142	0.411133	0.414076	0.413511	0.48448	0.417654	0.439056	0.467053	0.468024	0.356201	0.298543	0.374923	0.468485	0.537674	0.505717	0.539118	0.469351	0.395406	0.496713	0.329166	0.390156	0.517857
717	0.576059	0.552056	0.492851	0.603959	0.401435	0.388505	0.430002	0.556467	0.451582	0.430949	0.450784	0.402856	0.371728	0.420322	0.422511	0.329502	0.349963	0.472599	0.41669	0.404905	0.380641	0.503803	0.391143	0.398832	0.580589	0.379616	0.383082	0.446185	0.411169	0.414122	0.413455	0.484644	0.417733	0.439141	0.467227	0.468214	0.35645	0.298965	0.37514	0.468761	0.537881	0.505762	0.539201	0.46964	0.395722	0.497006	0.32927	0.390464	0.518368
718	0.576089	0.552243	0.492981	0.604059	0.401569	0.388562	0.430137	0.556487	0.451624	0.431071	0.450787	0.403025	0.371747	0.420341	0.422599	0.329487	0.349947	0.47268	0.416749	0.405002	0.380779	0.504101	0.391481	0.398869	0.58065	0.379635	0.383129	0.446232	0.41121	0.414172	0.413411	0.484817	0.417806	0.439228	0.467394	0.4684	0.356691	0.299386	0.375358	0.469037	0.538084	0.505806	0.539291	0.469946	0.396045	0.497293	0.329382	0.39077	0.518877
719	0.57613	0.55243	0.493121	0.604162	0.401691	0.388615	0.43026	0.556509	0.451665	0.431191	0.450799	0.403202	0.371757	0.420354	0.422695	0.329469	0.349938	0.472751	0.416813	0.405098	0.380909	0.504405	0.391812	0.398911	0.580702	0.379659	0.383174	0.446284	0.411254	0.414221	0.41337	0.484994	0.417877	0.439315	0.467557	0.46857	0.356926	0.299799	0.375582	0.4693	0.538277	0.505849	0.539384	0.470249	0.396364	0.497576	0.329489	0.391069	0.51938
720	0.576169	0.552624	0.493255	0.604275	0.401823	0.388671	0.430383	0.556535	0.451708	0.431323	0.450801	0.40339	0.37176	0.420367	0.422787	0.329464	0.349935	0.472831	0.416873	0.405196	0.381049	0.50471	0.39214	0.398954	0.580744	0.379688	0.383238	0.446337	0.411299	0.414267	0.413326	0.485173	0.417952	0.439395	0.467719	0.468746	0.357174	0.300205	0.3758	0.469564	0.538477	0.505901	0.53948	0.470548	0.396676	0.497874	0.329598	0.39137	0.519883
721	0.576219	0.552834	0.493384	0.604404	0.401943	0.388743	0.43051	0.556568	0.451766	0.431465	0.450801	0.403579	0.371765	0.420388	0.422881	0.329453	0.349945	0.472917	0.416936	0.405309	0.381193	0.505013	0.392473	0.398999	0.580804	0.379709	0.383303	0.446392	0.411352	0.414312	0.413289	0.485366	0.41802	0.439487	0.467887	0.468919	0.357423	0.300624	0.37602	0.469824	0.538684	0.505951	0.539589	0.470855	0.397001	0.498181	0.329727	0.39168	0.520401
722	0.576277	0.553043	0.493516	0.60453	0.402058	0.388816	0.430639	0.556605	0.451832	0.431612	0.450814	0.403767	0.371769	0.420406	0.422968	0.329439	0.349966	0.473002	0.417005	0.405423	0.381327	0.505316	0.39281	0.399049	0.580868	0.379727	0.383359	0.44645	0.411411	0.414356	0.413251	0.485564	0.418087	0.439594	0.468068	0.469087	0.357672	0.301051	0.376251	0.470076	0.538892	0.505998	0.539701	0.471158	0.397327	0.498487	0.329855	0.391993	0.520921
723	0.576339	0.553239	0.493658	0.60465	0.402181	0.388887	0.430773	0.556651	0.451904	0.431766	0.45084	0.403958	0.371766	0.42043	0.423047	0.329427	0.349979	0.473093	0.417068	0.405533	0.38146	0.50561	0.393152	0.399091	0.580936	0.37975	0.383416	0.446503	0.411468	0.414402	0.413211	0.485764	0.418164	0.439713	0.468261	0.469264	0.357938	0.301476	0.376478	0.470328	0.539104	0.506053	0.539804	0.471467	0.397645	0.498797	0.32997	0.392307	0.521428
724	0.576401	0.55343	0.493801	0.604769	0.402312	0.388962	0.430927	0.5567	0.451964	0.431922	0.450862	0.404147	0.371776	0.420451	0.423132	0.329428	0.349984	0.473207	0.417141	0.405644	0.381603	0.505905	0.393486	0.399143	0.581004	0.379788	0.383494	0.446567	0.411519	0.414461	0.413178	0.485963	0.418247	0.439824	0.468459	0.46946	0.358209	0.301901	0.376703	0.470601	0.539324	0.506125	0.539917	0.471769	0.397963	0.499107	0.330089	0.392629	0.521936
725	0.576474	0.553617	0.493946	0.604882	0.402436	0.389041	0.431095	0.556751	0.452022	0.43207	0.450895	0.404335	0.371795	0.420467	0.423226	0.329435	0.35	0.473325	0.417226	0.405748	0.381742	0.506211	0.393819	0.399211	0.581074	0.379837	0.383565	0.446635	0.411567	0.414522	0.41315	0.48616	0.418324	0.439936	0.468657	0.469656	0.358471	0.302329	0.376939	0.47088	0.539537	0.506198	0.540033	0.472065	0.398285	0.499408	0.330213	0.392951	0.522451
726	0.576553	0.553807	0.494088	0.604992	0.402557	0.389123	0.431265	0.55681	0.452089	0.432216	0.450937	0.404532	0.371813	0.420493	0.423323	0.329443	0.350023	0.473441	0.417306	0.405846	0.381884	0.506513	0.39416	0.399276	0.581149	0.379888	0.383622	0.446696	0.411618	0.414578	0.413123	0.486355	0.418405	0.440052	0.468852	0.469855	0.358739	0.302751	0.37717	0.471165	0.539747	0.506273	0.540145	0.472366	0.398606	0.499716	0.330335	0.393265	0.522966
727	0.576638	0.554004	0.494231	0.605101	0.402675	0.389207	0.431422	0.556873	0.452153	0.432363	0.450977	0.404735	0.371826	0.420519	0.423423	0.329446	0.350037	0.473544	0.417401	0.405953	0.38203	0.506812	0.394495	0.399336	0.581229	0.379928	0.383678	0.446767	0.41167	0.414638	0.413098	0.486542	0.418485	0.440169	0.469038	0.470051	0.359011	0.303169	0.377389	0.471447	0.539958	0.506351	0.540264	0.472664	0.398928	0.50003	0.330454	0.393572	0.523478
728	0.576717	0.554205	0.494362	0.605221	0.402794	0.389292	0.431575	0.556928	0.4522	0.432505	0.451008	0.404935	0.371849	0.420533	0.423535	0.32945	0.350049	0.473645	0.417494	0.406065	0.382168	0.507124	0.394821	0.399406	0.5813	0.379969	0.383741	0.446847	0.411718	0.414706	0.413071	0.486715	0.418567	0.440272	0.469219	0.470242	0.359269	0.303591	0.377616	0.471726	0.540166	0.506429	0.540391	0.472942	0.399246	0.50033	0.330577	0.393876	0.523998
729	0.576791	0.5544	0.494489	0.605346	0.402921	0.389375	0.431722	0.556992	0.452257	0.43265	0.451041	0.405136	0.371869	0.420557	0.423654	0.329454	0.350063	0.473744	0.417566	0.406179	0.382299	0.507435	0.395159	0.399473	0.581383	0.380006	0.383804	0.446916	0.411769	0.414766	0.413035	0.486888	0.41865	0.440381	0.469396	0.47043	0.359527	0.30401	0.377852	0.471996	0.540382	0.506499	0.540507	0.473229	0.399557	0.500629	0.330702	0.394173	0.524523
730	0.576871	0.554591	0.494621	0.605466	0.403057	0.389463	0.431869	0.557071	0.45233	0.432801	0.451078	0.405339	0.371885	0.420593	0.423774	0.329456	0.350082	0.473837	0.417645	0.406298	0.382434	0.507746	0.395503	0.399541	0.58148	0.380037	0.383873	0.446983	0.411826	0.414823	0.412999	0.487069	0.41873	0.440506	0.469564	0.470618	0.359785	0.304421	0.378095	0.472264	0.540612	0.506565	0.540628	0.47353	0.399868	0.500937	0.33083	0.394465	0.525049
731	0.576964	0.554781	0.494761	0.605596	0.403193	0.389557	0.432016	0.557149	0.4524	0.432948	0.451116	0.405549	0.371912	0.420626	0.423896	0.329458	0.350098	0.473929	0.417734	0.406425	0.38257	0.508061	0.395846	0.399603	0.581579	0.380067	0.383959	0.447063	0.411884	0.414886	0.412972	0.487256	0.418822	0.440625	0.469738	0.470807	0.360043	0.304834	0.378335	0.472527	0.540838	0.506644	0.540752	0.473828	0.400185	0.50124	0.330956	0.394766	0.525569
732	0.577056	0.554988	0.494901	0.605732	0.403332	0.389647	0.43217	0.557225	0.452464	0.433106	0.451158	0.405759	0.371949	0.420659	0.424016	0.329466	0.350128	0.474035	0.417813	0.40655	0.382707	0.50838	0.396196	0.399668	0.581668	0.380116	0.38405	0.447141	0.411954	0.414954	0.412947	0.487443	0.418925	0.440736	0.469928	0.471004	0.360305	0.305242	0.378571	0.472798	0.541062	0.506736	0.540874	0.474121	0.400509	0.501548	0.331092	0.395069	0.526084
733	0.577157	0.555214	0.495042	0.605858	0.403475	0.389737	0.432326	0.557307	0.452538	0.433281	0.451205	0.405974	0.371986	0.420701	0.42413	0.329476	0.350177	0.474146	0.417907	0.406677	0.382848	0.508696	0.396549	0.399739	0.581756	0.380173	0.384138	0.447221	0.41204	0.415021	0.412923	0.487641	0.419025	0.440861	0.470126	0.471204	0.360571	0.305649	0.378802	0.473077	0.541295	0.506831	0.541014	0.47442	0.400842	0.501876	0.33124	0.395374	0.526598
734	0.57727	0.555436	0.495188	0.605978	0.403623	0.389835	0.432477	0.557388	0.452624	0.433459	0.451256	0.406199	0.372027	0.420752	0.424246	0.329485	0.35023	0.474251	0.418016	0.40681	0.382989	0.509009	0.396901	0.399808	0.581848	0.380222	0.384225	0.447306	0.412124	0.415083	0.4129	0.487859	0.419126	0.441002	0.470335	0.471403	0.360839	0.306063	0.379027	0.473361	0.541532	0.50692	0.541172	0.47473	0.401174	0.50221	0.33138	0.395687	0.527111
735	0.577378	0.555655	0.495331	0.606102	0.403767	0.389928	0.432635	0.557451	0.452698	0.433638	0.451291	0.406415	0.37207	0.420799	0.424367	0.329487	0.35027	0.474361	0.418113	0.406949	0.383134	0.50932	0.397251	0.399868	0.581941	0.380273	0.3843	0.447395	0.412203	0.41515	0.412878	0.488075	0.419234	0.44113	0.470547	0.471599	0.361106	0.306468	0.379253	0.473643	0.541753	0.507012	0.541322	0.475033	0.401503	0.502531	0.331522	0.395999	0.52761
736	0.577479	0.555877	0.495475	0.606225	0.403919	0.390018	0.432797	0.557517	0.452771	0.433821	0.451324	0.406624	0.372115	0.420855	0.424502	0.329496	0.35031	0.47448	0.418211	0.407091	0.38328	0.509639	0.397598	0.399939	0.582035	0.380332	0.384367	0.447486	0.41228	0.41522	0.412853	0.488294	0.419339	0.44126	0.470758	0.471792	0.361367	0.306866	0.379493	0.473931	0.541981	0.507104	0.541479	0.475339	0.401826	0.502846	0.331675	0.396308	0.528105
737	0.577589	0.556095	0.495626	0.60636	0.404085	0.390117	0.432962	0.557598	0.452854	0.43399	0.451372	0.406839	0.372167	0.420921	0.424653	0.329521	0.350355	0.47461	0.418322	0.40724	0.383426	0.509963	0.397951	0.40002	0.582139	0.380386	0.384447	0.447583	0.412347	0.415293	0.412833	0.488524	0.419452	0.441398	0.470974	0.47199	0.36163	0.30727	0.379748	0.474228	0.542217	0.507196	0.541644	0.47565	0.402138	0.503154	0.331822	0.396629	0.528609
738	0.577713	0.556313	0.495777	0.606508	0.404254	0.390223	0.433149	0.557683	0.452941	0.434149	0.451425	0.407048	0.372214	0.420984	0.4248	0.329556	0.350396	0.474752	0.41844	0.407388	0.383586	0.510277	0.398308	0.40009	0.582247	0.380435	0.38454	0.447685	0.412416	0.41537	0.41282	0.488746	0.419567	0.441531	0.471184	0.47221	0.361897	0.307664	0.380009	0.47454	0.542444	0.50729	0.5418	0.475959	0.402447	0.503456	0.331961	0.396949	0.529118
739	0.577834	0.556528	0.495921	0.606658	0.404403	0.390324	0.433347	0.557776	0.453022	0.434301	0.451476	0.407258	0.372256	0.421044	0.424939	0.329578	0.350434	0.474906	0.418565	0.407534	0.383761	0.510592	0.398663	0.400159	0.58235	0.380491	0.384627	0.447793	0.412493	0.415447	0.412809	0.488953	0.419675	0.441654	0.47139	0.472445	0.362159	0.308045	0.380272	0.474853	0.54267	0.507388	0.541949	0.476256	0.402762	0.503755	0.3321	0.397265	0.529625
740	0.577956	0.556738	0.496071	0.606814	0.404548	0.390425	0.433534	0.557885	0.453107	0.434449	0.451535	0.407483	0.372302	0.421105	0.425079	0.329604	0.350475	0.475057	0.418695	0.407677	0.383928	0.51091	0.399015	0.400234	0.582448	0.380551	0.384723	0.447898	0.412571	0.41552	0.4128	0.489156	0.419782	0.441779	0.471607	0.472682	0.36242	0.308441	0.380533	0.475154	0.542909	0.507496	0.542108	0.47655	0.403076	0.504053	0.332233	0.397584	0.530138
741	0.578079	0.556948	0.496224	0.606968	0.404703	0.390523	0.433716	0.557992	0.453192	0.4346	0.451587	0.407706	0.372348	0.421161	0.425214	0.329639	0.350518	0.475198	0.418818	0.407813	0.384087	0.511217	0.39936	0.400307	0.582543	0.380612	0.384823	0.447996	0.412652	0.415595	0.412793	0.489355	0.419891	0.441899	0.47183	0.47292	0.362686	0.308842	0.380784	0.475449	0.543149	0.507617	0.542269	0.476844	0.403393	0.504351	0.332367	0.397897	0.530649
742	0.578193	0.557155	0.496374	0.607094	0.404854	0.390624	0.433904	0.558089	0.453289	0.434755	0.451621	0.407909	0.372395	0.421218	0.425354	0.329663	0.350554	0.475338	0.418937	0.407954	0.384254	0.511522	0.399701	0.400378	0.58265	0.380671	0.384908	0.448095	0.412741	0.415673	0.412786	0.489555	0.419993	0.442014	0.472051	0.473149	0.362956	0.30923	0.381025	0.475737	0.543382	0.507736	0.542421	0.477146	0.403714	0.504653	0.3325	0.3982	0.531159
743	0.578299	0.557365	0.496529	0.607214	0.405012	0.39073	0.434079	0.558194	0.453397	0.434916	0.451657	0.408123	0.372454	0.421289	0.425497	0.329685	0.350598	0.475481	0.419052	0.408104	0.384419	0.511836	0.400049	0.400457	0.58277	0.380731	0.384985	0.448191	0.412827	0.415754	0.412784	0.489767	0.420104	0.442136	0.472274	0.473366	0.363225	0.309625	0.38127	0.476017	0.543623	0.507867	0.542575	0.477462	0.404032	0.504959	0.332636	0.398505	0.531669
744	0.578421	0.557589	0.49669	0.60735	0.405191	0.390841	0.434249	0.558302	0.453509	0.435089	0.451703	0.408339	0.372521	0.421373	0.425642	0.329727	0.350652	0.475626	0.419164	0.408257	0.384578	0.512151	0.400403	0.400539	0.582901	0.380795	0.385071	0.448284	0.412912	0.415841	0.412794	0.489987	0.420228	0.442269	0.472499	0.473582	0.363504	0.310029	0.381521	0.476296	0.543865	0.508012	0.54273	0.477788	0.40435	0.505271	0.332784	0.398808	0.53218
745	0.578569	0.557817	0.49685	0.607501	0.405371	0.39096	0.434428	0.558407	0.453624	0.435273	0.451756	0.408547	0.372585	0.421463	0.425805	0.329778	0.350706	0.47577	0.419281	0.408412	0.384735	0.51247	0.400755	0.400628	0.58304	0.380861	0.38516	0.448389	0.413	0.41593	0.412811	0.49021	0.420352	0.442415	0.472729	0.473799	0.363796	0.310434	0.381776	0.47657	0.544103	0.508151	0.542885	0.478114	0.404674	0.505583	0.332941	0.399108	0.532693
746	0.578728	0.558058	0.497009	0.60766	0.405551	0.391084	0.434619	0.558518	0.453738	0.435474	0.451825	0.408756	0.372654	0.421557	0.425976	0.329828	0.350768	0.47593	0.419408	0.408569	0.38491	0.512796	0.40111	0.400715	0.583188	0.380933	0.385249	0.448502	0.413102	0.416022	0.412829	0.490429	0.420484	0.442564	0.472951	0.474024	0.364078	0.31083	0.382033	0.476859	0.544336	0.508274	0.543039	0.478439	0.405001	0.505905	0.333096	0.399412	0.533201
747	0.578899	0.558309	0.497175	0.607847	0.405731	0.391202	0.434804	0.558639	0.453844	0.435684	0.451906	0.408984	0.37272	0.421645	0.426146	0.329876	0.35084	0.476091	0.419536	0.408716	0.385082	0.513122	0.401456	0.400798	0.583322	0.381014	0.385348	0.448609	0.413204	0.416116	0.412848	0.490645	0.420625	0.442708	0.473163	0.474258	0.364351	0.311224	0.382296	0.477157	0.544573	0.5084	0.543195	0.478753	0.405337	0.506234	0.333254	0.399711	0.533701
748	0.579072	0.558553	0.497349	0.608043	0.405899	0.391316	0.434986	0.558761	0.453953	0.435891	0.451979	0.409216	0.372779	0.421723	0.426326	0.329912	0.350912	0.476248	0.419669	0.408863	0.385247	0.513445	0.40179	0.400884	0.583445	0.381097	0.385454	0.448723	0.413306	0.416208	0.412865	0.490864	0.420758	0.442845	0.473377	0.474488	0.364624	0.311611	0.382559	0.477452	0.544814	0.508525	0.543359	0.479056	0.405688	0.506563	0.333415	0.400008	0.534197
749	0.579236	0.558792	0.497527	0.608226	0.406062	0.391426	0.435183	0.558876	0.454064	0.436089	0.452035	0.40944	0.372835	0.421799	0.426504	0.329946	0.350983	0.476412	0.419807	0.409016	0.385419	0.513765	0.402136	0.40097	0.583577	0.38118	0.385562	0.448846	0.413416	0.416296	0.412879	0.491079	0.420887	0.442984	0.473595	0.47472	0.364894	0.311991	0.382812	0.477754	0.545049	0.508648	0.543535	0.479359	0.406042	0.506887	0.333577	0.400308	0.534689
750	0.579403	0.55903	0.497709	0.60841	0.406225	0.391539	0.435376	0.559002	0.454181	0.436279	0.452094	0.409671	0.372896	0.421871	0.426669	0.329986	0.351056	0.476586	0.419945	0.409175	0.385597	0.51408	0.402495	0.40105	0.583709	0.381259	0.385674	0.448963	0.413519	0.416384	0.412897	0.491293	0.421019	0.443122	0.473815	0.474956	0.365156	0.312366	0.383061	0.478068	0.545289	0.508785	0.543707	0.47966	0.406384	0.507221	0.333734	0.400605	0.535188
751	0.57958	0.559252	0.497893	0.608605	0.406384	0.391662	0.435569	0.559142	0.454307	0.436457	0.452151	0.409908	0.372958	0.421945	0.426834	0.330027	0.351118	0.476759	0.420084	0.409338	0.385769	0.51439	0.402853	0.401134	0.583839	0.381331	0.38579	0.449076	0.413608	0.416468	0.412918	0.491515	0.42114	0.443267	0.474042	0.475192	0.365428	0.312744	0.383314	0.478376	0.54554	0.508937	0.543876	0.479961	0.406721	0.507548	0.333889	0.400898	0.535697
752	0.57976	0.559472	0.498073	0.608803	0.406554	0.391794	0.435784	0.559286	0.454432	0.436633	0.452207	0.410144	0.373027	0.422031	0.427001	0.330078	0.351172	0.476937	0.420223	0.409504	0.385944	0.514703	0.403217	0.40122	0.583981	0.381401	0.38591	0.449191	0.4137	0.416554	0.41294	0.491742	0.421261	0.443422	0.474275	0.475436	0.365708	0.313127	0.383568	0.478684	0.545793	0.509095	0.544048	0.480273	0.407054	0.507861	0.334043	0.401192	0.536208
753	0.579954	0.559696	0.498247	0.608986	0.406728	0.391932	0.436006	0.559428	0.454557	0.436808	0.452272	0.410374	0.373105	0.422123	0.427161	0.330141	0.351228	0.477119	0.420362	0.409672	0.386125	0.515019	0.403587	0.401301	0.58413	0.381481	0.386023	0.449314	0.413802	0.416645	0.41296	0.491968	0.421396	0.443589	0.474509	0.475687	0.36599	0.313511	0.383821	0.479001	0.546044	0.509251	0.544234	0.480585	0.407387	0.508173	0.334197	0.401492	0.536717
754	0.580159	0.559918	0.498422	0.609175	0.406903	0.392068	0.436219	0.559575	0.454687	0.436987	0.452353	0.410604	0.37319	0.422214	0.427332	0.330205	0.351282	0.477296	0.420505	0.409845	0.386294	0.51534	0.403943	0.401389	0.58427	0.381565	0.386136	0.449435	0.413896	0.416746	0.412981	0.492197	0.421541	0.443749	0.474748	0.475932	0.366267	0.313903	0.384079	0.47932	0.546298	0.50941	0.544411	0.480898	0.407718	0.508493	0.334347	0.401794	0.537226
755	0.58035	0.560153	0.498599	0.609356	0.407085	0.392199	0.436436	0.559714	0.454816	0.437182	0.452434	0.410835	0.373277	0.422314	0.427518	0.330269	0.351344	0.477466	0.42065	0.410023	0.386456	0.515668	0.404292	0.401486	0.584417	0.381648	0.386251	0.449561	0.413995	0.416851	0.412997	0.492427	0.421693	0.443901	0.474986	0.476175	0.366541	0.3143	0.384342	0.479637	0.54655	0.509564	0.544595	0.48122	0.408059	0.508808	0.334499	0.402104	0.537725
756	0.580527	0.560408	0.49877	0.609519	0.407271	0.392329	0.436649	0.559842	0.454941	0.437393	0.452508	0.411067	0.373365	0.422417	0.42771	0.330335	0.351425	0.477626	0.420796	0.410194	0.386619	0.515996	0.404639	0.401588	0.584572	0.381727	0.38636	0.449698	0.414104	0.416951	0.413006	0.492656	0.42185	0.444049	0.47522	0.476416	0.366817	0.314695	0.384606	0.47995	0.546804	0.509712	0.544799	0.481537	0.40842	0.509121	0.334659	0.402419	0.538212
757	0.580695	0.56066	0.498933	0.609681	0.407447	0.392439	0.436852	0.55997	0.455061	0.4376	0.452577	0.411282	0.37345	0.422515	0.427888	0.330399	0.351513	0.477782	0.420952	0.410355	0.386776	0.516319	0.404991	0.401686	0.584715	0.381816	0.386469	0.44984	0.414213	0.417051	0.413015	0.492881	0.422009	0.444193	0.475457	0.476653	0.367095	0.315081	0.384865	0.480256	0.547045	0.50986	0.545022	0.481844	0.408779	0.509449	0.334825	0.40272	0.538693
758	0.580856	0.560909	0.499094	0.609871	0.407625	0.392551	0.437066	0.560113	0.455173	0.437811	0.452642	0.411503	0.373531	0.42261	0.428074	0.330465	0.351594	0.47795	0.421108	0.41051	0.386938	0.516642	0.405341	0.401784	0.584866	0.381903	0.386593	0.449975	0.414316	0.417148	0.413029	0.493104	0.422168	0.444332	0.475698	0.4769	0.367377	0.315468	0.385124	0.480562	0.547289	0.510014	0.545233	0.482163	0.409119	0.509764	0.334986	0.403008	0.539179
759	0.581021	0.561164	0.49925	0.610075	0.407805	0.39268	0.437289	0.560269	0.455283	0.438024	0.452706	0.411739	0.373614	0.422702	0.428262	0.330535	0.351672	0.478133	0.421261	0.410662	0.387116	0.516961	0.405687	0.40188	0.585029	0.381985	0.386723	0.450108	0.414422	0.417242	0.413045	0.493328	0.422327	0.444475	0.475933	0.477158	0.367668	0.315859	0.385387	0.480879	0.54755	0.510177	0.545443	0.482488	0.409452	0.51006	0.335142	0.403291	0.53967
760	0.581192	0.56142	0.499405	0.610262	0.407982	0.392809	0.437515	0.56042	0.455403	0.43823	0.452772	0.41197	0.373704	0.422789	0.428435	0.330604	0.351747	0.478323	0.421419	0.410812	0.3873	0.51727	0.406031	0.40197	0.585176	0.382065	0.386845	0.450243	0.414523	0.41734	0.413063	0.49355	0.422487	0.444621	0.476161	0.477415	0.367957	0.316252	0.385646	0.481202	0.547804	0.510353	0.545665	0.482805	0.40978	0.510352	0.3353	0.403572	0.540157
761	0.581366	0.561666	0.499568	0.610451	0.40815	0.392936	0.437735	0.560569	0.455523	0.438421	0.45284	0.412197	0.373783	0.422872	0.428612	0.330664	0.351815	0.478514	0.421567	0.410967	0.387478	0.517567	0.406379	0.40206	0.585315	0.382153	0.386966	0.450365	0.414617	0.417438	0.413087	0.493771	0.422642	0.444766	0.476397	0.477664	0.368237	0.316642	0.385897	0.481522	0.548053	0.510527	0.545872	0.483127	0.410098	0.510649	0.335454	0.403844	0.540653
762	0.58155	0.561912	0.499745	0.610638	0.408315	0.393078	0.437954	0.56072	0.455644	0.438611	0.452915	0.412442	0.373858	0.422958	0.428809	0.330723	0.351887	0.478705	0.421705	0.411137	0.387658	0.51786	0.406723	0.402152	0.585463	0.382241	0.387082	0.450486	0.414715	0.417533	0.413115	0.493994	0.42279	0.444917	0.476632	0.477909	0.368514	0.317034	0.386154	0.481839	0.548315	0.510704	0.54606	0.483459	0.410419	0.510941	0.335606	0.404122	0.541155
763	0.581742	0.562156	0.499934	0.610808	0.408484	0.393215	0.438172	0.560868	0.455772	0.438801	0.452992	0.412682	0.373942	0.42305	0.429005	0.330789	0.351965	0.478889	0.421851	0.411318	0.387831	0.518156	0.407064	0.402241	0.585606	0.382331	0.38719	0.450617	0.414824	0.417628	0.413147	0.494215	0.422933	0.445072	0.476864	0.47815	0.368786	0.317424	0.386413	0.482144	0.548571	0.510892	0.546248	0.483785	0.410751	0.51124	0.335769	0.404406	0.541651
764	0.58194	0.562396	0.500135	0.610962	0.40865	0.393339	0.438379	0.56101	0.4559	0.438982	0.453077	0.412906	0.374027	0.423137	0.429199	0.330852	0.352041	0.479053	0.421994	0.41149	0.387989	0.518448	0.407398	0.402331	0.585737	0.382415	0.387291	0.450744	0.414929	0.417712	0.413184	0.494429	0.423064	0.445213	0.477103	0.478385	0.369054	0.31781	0.386662	0.482438	0.548818	0.511069	0.546433	0.484085	0.411087	0.511536	0.335935	0.404688	0.542143
765	0.582136	0.562635	0.500327	0.611143	0.408827	0.393465	0.43859	0.56116	0.456022	0.439166	0.453155	0.413132	0.374113	0.423232	0.429403	0.330918	0.352118	0.479218	0.422133	0.411657	0.388151	0.518741	0.407732	0.40242	0.58589	0.382506	0.387407	0.450865	0.41504	0.417801	0.413216	0.494651	0.423199	0.44535	0.477346	0.478631	0.369329	0.318186	0.386917	0.482732	0.549075	0.511238	0.546604	0.484391	0.41143	0.511839	0.336098	0.404953	0.542632
766	0.582335	0.562867	0.500508	0.611336	0.409017	0.393586	0.438809	0.561314	0.456148	0.439349	0.453227	0.413351	0.374214	0.423332	0.429597	0.330995	0.352194	0.479392	0.422285	0.411824	0.388325	0.519039	0.408066	0.402502	0.586051	0.382599	0.387534	0.450993	0.415151	0.417902	0.413248	0.494877	0.423345	0.445492	0.477581	0.47889	0.36961	0.318558	0.387181	0.483032	0.549335	0.511415	0.546783	0.484704	0.41177	0.512138	0.336258	0.40521	0.543116
767	0.582543	0.563092	0.500685	0.61152	0.409207	0.393706	0.43902	0.561461	0.456269	0.439525	0.453303	0.413561	0.374312	0.423423	0.429784	0.331072	0.352262	0.479562	0.422441	0.411981	0.388502	0.519329	0.408398	0.402583	0.586203	0.382683	0.387658	0.451127	0.415249	0.417996	0.413288	0.495093	0.423489	0.445633	0.477808	0.479153	0.369884	0.318931	0.387442	0.483338	0.549596	0.511576	0.54697	0.48501	0.412102	0.51242	0.336416	0.405465	0.543607
768	0.582746	0.563331	0.500851	0.6117	0.40939	0.393832	0.439237	0.561595	0.456391	0.439705	0.453371	0.41377	0.374401	0.423506	0.429975	0.331143	0.352338	0.479744	0.422589	0.412126	0.38868	0.519608	0.40873	0.402664	0.586347	0.382761	0.387779	0.45126	0.415334	0.418087	0.413321	0.495302	0.423634	0.445764	0.478033	0.479422	0.370149	0.319305	0.387695	0.483658	0.549852	0.511737	0.547162	0.485314	0.412437	0.512712	0.336568	0.405712	0.544095
769	0.582939	0.563582	0.501006	0.611895	0.409573	0.393956	0.439456	0.561731	0.456511	0.439896	0.453424	0.413976	0.374494	0.423595	0.430165	0.331217	0.352428	0.479939	0.42274	0.412274	0.388863	0.519889	0.409062	0.40274	0.586498	0.382853	0.387904	0.451394	0.415428	0.418189	0.413341	0.495516	0.423782	0.4459	0.478261	0.479688	0.370407	0.319683	0.387952	0.483974	0.550107	0.511907	0.547357	0.485629	0.412779	0.513023	0.336723	0.405961	0.544577
770	0.583135	0.563831	0.50117	0.612089	0.409748	0.394078	0.439665	0.56188	0.456629	0.440083	0.453486	0.414183	0.374581	0.423683	0.430351	0.331288	0.352513	0.480131	0.422891	0.412429	0.389038	0.520172	0.409391	0.402814	0.586652	0.382945	0.388026	0.451527	0.415529	0.418284	0.413365	0.495727	0.423922	0.44604	0.478496	0.479948	0.370661	0.320071	0.388201	0.484281	0.550365	0.512072	0.547554	0.485945	0.413119	0.513325	0.336878	0.406225	0.54507
771	0.583336	0.564079	0.501345	0.612275	0.409918	0.394205	0.439881	0.562049	0.456762	0.440268	0.45356	0.414405	0.374659	0.423776	0.430533	0.331354	0.35259	0.480326	0.423043	0.412597	0.389209	0.520451	0.409724	0.402887	0.58681	0.383026	0.388145	0.451667	0.415631	0.418372	0.413396	0.495943	0.424065	0.446191	0.478731	0.480212	0.370923	0.320463	0.388437	0.484587	0.550624	0.512245	0.547761	0.486267	0.413459	0.513621	0.337028	0.406494	0.545572
772	0.583525	0.564326	0.501503	0.612454	0.410084	0.394325	0.440101	0.562217	0.456908	0.440445	0.453617	0.414631	0.374736	0.423875	0.430711	0.331414	0.352665	0.480518	0.423197	0.41277	0.389367	0.520734	0.410053	0.402961	0.586975	0.383106	0.388261	0.451808	0.415726	0.418457	0.413417	0.496163	0.424211	0.44634	0.478974	0.480467	0.371184	0.320861	0.388679	0.484879	0.550875	0.51243	0.547969	0.486589	0.413788	0.513915	0.337167	0.406764	0.546052
773	0.583713	0.564561	0.501657	0.612642	0.410251	0.394439	0.440304	0.562385	0.45705	0.440615	0.453671	0.414854	0.374814	0.423979	0.430891	0.331475	0.352734	0.48069	0.423349	0.412947	0.389517	0.52102	0.410379	0.403038	0.587148	0.383188	0.38838	0.451939	0.415821	0.41854	0.413442	0.496387	0.424352	0.44649	0.479223	0.480713	0.371447	0.321262	0.388927	0.485157	0.551125	0.512601	0.548171	0.486911	0.414112	0.514193	0.337307	0.407035	0.546523
774	0.583915	0.564793	0.50182	0.612836	0.410428	0.39456	0.440508	0.562553	0.457195	0.440792	0.453732	0.415078	0.374896	0.424089	0.431081	0.331541	0.352806	0.480861	0.423501	0.413127	0.389673	0.521299	0.410709	0.403112	0.587324	0.383274	0.388501	0.452067	0.415918	0.418625	0.413476	0.496615	0.424494	0.446643	0.479465	0.480965	0.371716	0.321658	0.389178	0.485444	0.551376	0.512776	0.548373	0.48724	0.414444	0.514472	0.337458	0.407294	0.546993
775	0.584131	0.565025	0.501993	0.613009	0.410617	0.394685	0.440723	0.562723	0.457337	0.440974	0.453793	0.415304	0.374987	0.424202	0.431281	0.331609	0.352881	0.481037	0.423656	0.413295	0.389836	0.52157	0.411038	0.403187	0.587487	0.383369	0.38861	0.452203	0.416013	0.418709	0.413516	0.496836	0.424639	0.446782	0.4797	0.481221	0.371995	0.322047	0.389431	0.485747	0.551638	0.512972	0.548574	0.487563	0.41478	0.514759	0.337613	0.407537	0.547474
776	0.584348	0.565263	0.502167	0.613185	0.410801	0.394809	0.440933	0.562885	0.457461	0.44115	0.45385	0.415526	0.375081	0.424304	0.431481	0.331669	0.35296	0.481204	0.423816	0.413445	0.390002	0.521839	0.411352	0.403262	0.587638	0.383474	0.388712	0.452338	0.416102	0.418789	0.41355	0.497042	0.42477	0.446903	0.47993	0.481469	0.372259	0.322432	0.389688	0.486049	0.551909	0.513164	0.548769	0.487869	0.415112	0.515046	0.337766	0.407772	0.547954
777	0.584561	0.565513	0.502346	0.613375	0.410979	0.394935	0.441145	0.563049	0.457575	0.441338	0.453914	0.415748	0.375174	0.4244	0.431679	0.331727	0.353044	0.481378	0.423975	0.413586	0.390173	0.522104	0.41165	0.403331	0.58779	0.383577	0.388819	0.452475	0.416199	0.418873	0.41358	0.49724	0.424901	0.447021	0.480158	0.481728	0.372519	0.322814	0.389937	0.486357	0.552186	0.513346	0.548963	0.48817	0.415455	0.515342	0.337926	0.408002	0.54844
778	0.584763	0.565767	0.502521	0.613553	0.411152	0.395051	0.441354	0.563207	0.457677	0.441536	0.453975	0.415961	0.375264	0.424492	0.431872	0.331783	0.353131	0.481555	0.424128	0.413718	0.390336	0.522365	0.411935	0.403395	0.587943	0.383672	0.388923	0.452613	0.416304	0.418954	0.413607	0.49743	0.425039	0.447134	0.480394	0.481993	0.372781	0.323195	0.39018	0.486657	0.552458	0.513524	0.549151	0.488466	0.415805	0.515639	0.338087	0.408233	0.548923
779	0.584967	0.566025	0.502691	0.613719	0.411323	0.395161	0.44155	0.563346	0.457773	0.441724	0.454032	0.416174	0.375352	0.424578	0.432061	0.331845	0.353211	0.481722	0.424277	0.41385	0.390489	0.522617	0.412219	0.403461	0.588091	0.383756	0.389031	0.452749	0.4164	0.419043	0.413634	0.497622	0.425188	0.447243	0.480619	0.482239	0.373045	0.323573	0.390416	0.486932	0.552714	0.513716	0.549339	0.48876	0.416145	0.515926	0.338237	0.408458	0.549397
780	0.585156	0.566277	0.502844	0.613896	0.411473	0.395262	0.441743	0.563471	0.457869	0.441896	0.454079	0.41638	0.375427	0.424659	0.432243	0.331903	0.353286	0.48189	0.424422	0.41399	0.390634	0.522865	0.412507	0.403525	0.588244	0.38383	0.389148	0.452872	0.416485	0.419133	0.413655	0.497822	0.425335	0.447362	0.480831	0.482483	0.373301	0.323951	0.39065	0.487199	0.552947	0.513892	0.549523	0.48906	0.416467	0.516203	0.338378	0.408683	0.549852
781	0.585337	0.566508	0.502994	0.614068	0.411614	0.395351	0.441941	0.56359	0.457962	0.442061	0.454118	0.416574	0.375495	0.424737	0.432422	0.33196	0.353354	0.482061	0.424557	0.414127	0.39077	0.523111	0.412798	0.403579	0.588395	0.3839	0.389262	0.452984	0.416562	0.419216	0.413677	0.498019	0.425479	0.447477	0.481043	0.482729	0.373559	0.324329	0.390886	0.487467	0.553169	0.514064	0.549697	0.48936	0.416778	0.516469	0.338514	0.408905	0.55029
782	0.58552	0.566718	0.503151	0.61424	0.411758	0.395439	0.442136	0.563701	0.458055	0.442216	0.45416	0.416767	0.375564	0.424808	0.432596	0.332024	0.353411	0.482225	0.424679	0.414255	0.390899	0.523347	0.413093	0.403623	0.588535	0.383966	0.389374	0.453091	0.416629	0.419293	0.413706	0.498209	0.425621	0.447581	0.481247	0.482966	0.373814	0.324702	0.391119	0.487734	0.553393	0.514251	0.549868	0.489655	0.417082	0.516725	0.338641	0.409111	0.550714
783	0.585712	0.566922	0.503311	0.614412	0.411914	0.395535	0.442333	0.563828	0.458159	0.442357	0.4542	0.416963	0.375645	0.424884	0.432767	0.332099	0.353458	0.482387	0.424797	0.414387	0.391036	0.523576	0.413393	0.40367	0.588677	0.384028	0.389489	0.453189	0.416689	0.419376	0.413736	0.4984	0.425753	0.44769	0.481445	0.483199	0.374057	0.325078	0.391351	0.488011	0.553621	0.514438	0.550043	0.489955	0.417373	0.516972	0.338761	0.409313	0.551153
784	0.585889	0.567118	0.503461	0.614567	0.412067	0.395627	0.442531	0.563967	0.458276	0.442487	0.454234	0.417156	0.375721	0.424959	0.43293	0.332163	0.353499	0.482546	0.424919	0.414518	0.391164	0.523804	0.41369	0.403715	0.588824	0.384088	0.389598	0.453293	0.416745	0.419446	0.413758	0.498582	0.425872	0.447803	0.481647	0.483436	0.374292	0.325452	0.391583	0.488294	0.553858	0.514596	0.550216	0.490261	0.417659	0.517211	0.338881	0.409517	0.551595
785	0.586063	0.567318	0.503607	0.614712	0.412214	0.395719	0.442718	0.564102	0.458401	0.442619	0.454271	0.417344	0.37579	0.425031	0.433092	0.332218	0.353542	0.482693	0.425042	0.414646	0.391278	0.524028	0.413982	0.403758	0.588971	0.384146	0.389701	0.45341	0.416806	0.419504	0.413776	0.498756	0.425984	0.447913	0.481851	0.483663	0.37452	0.325822	0.391813	0.488562	0.554097	0.514741	0.550392	0.490568	0.417951	0.517446	0.339005	0.40971	0.552026
786	0.586241	0.567534	0.503756	0.614863	0.412352	0.395813	0.442901	0.56423	0.45852	0.442765	0.454309	0.417516	0.375856	0.425103	0.433261	0.33227	0.353593	0.482835	0.425163	0.414777	0.391395	0.524249	0.414264	0.403801	0.589121	0.384202	0.389799	0.453535	0.416885	0.419563	0.413797	0.498928	0.426093	0.448021	0.482063	0.483886	0.374748	0.326191	0.392044	0.488818	0.554325	0.514878	0.550573	0.490875	0.418257	0.517679	0.339138	0.409897	0.552457
787	0.586423	0.567746	0.5039	0.614993	0.412486	0.395899	0.443083	0.564357	0.458634	0.442909	0.45434	0.417684	0.375923	0.425185	0.433433	0.33232	0.353641	0.482982	0.425286	0.414916	0.391517	0.524459	0.414544	0.40385	0.58928	0.384256	0.389893	0.453661	0.416962	0.419634	0.413811	0.499116	0.426208	0.448134	0.482275	0.4841	0.374981	0.32656	0.392269	0.489074	0.554543	0.515	0.550754	0.491193	0.418554	0.517906	0.339274	0.410087	0.552904
788	0.586605	0.56795	0.504044	0.615123	0.412606	0.395983	0.443262	0.564481	0.458746	0.443047	0.454376	0.417859	0.375978	0.425262	0.433605	0.332356	0.353678	0.483126	0.425414	0.415053	0.391637	0.524656	0.414827	0.403887	0.58943	0.384319	0.389981	0.453796	0.417023	0.419699	0.413824	0.499312	0.426327	0.44824	0.482477	0.484307	0.375222	0.326918	0.392486	0.489324	0.554767	0.515123	0.550934	0.49151	0.418839	0.518128	0.339401	0.410266	0.553347
789	0.586787	0.568153	0.504191	0.615277	0.412719	0.396068	0.443445	0.564611	0.458853	0.443186	0.454414	0.418035	0.376026	0.425331	0.433776	0.332388	0.353714	0.483272	0.425541	0.415186	0.391761	0.524845	0.415104	0.403911	0.589573	0.384388	0.390066	0.453929	0.417079	0.41976	0.41384	0.499504	0.426446	0.448339	0.482678	0.484518	0.375467	0.327272	0.392703	0.489574	0.554997	0.515254	0.551113	0.491816	0.419119	0.518347	0.339519	0.41044	0.553791
790	0.586964	0.56835	0.504331	0.615436	0.412841	0.39615	0.443625	0.564738	0.458937	0.44332	0.454443	0.418208	0.376074	0.425394	0.43394	0.332425	0.353751	0.483416	0.425655	0.415308	0.391881	0.525015	0.415368	0.403933	0.58971	0.384446	0.390149	0.45405	0.417131	0.419822	0.413855	0.499688	0.426568	0.448435	0.482876	0.48473	0.375697	0.327624	0.392913	0.489824	0.555214	0.515395	0.551292	0.492108	0.4194	0.518557	0.339631	0.410615	0.55424
791	0.587137	0.568538	0.504463	0.615582	0.412973	0.396228	0.443796	0.564855	0.459022	0.443439	0.454473	0.418386	0.376122	0.425451	0.434101	0.332469	0.353783	0.483551	0.425765	0.415417	0.39199	0.525188	0.415623	0.403956	0.589837	0.384503	0.390232	0.454156	0.417167	0.419883	0.413864	0.499869	0.426688	0.44853	0.483072	0.48494	0.375926	0.327976	0.393116	0.490072	0.555435	0.515544	0.551462	0.492394	0.419674	0.518764	0.339736	0.410793	0.55468
792	0.587307	0.568737	0.504595	0.615735	0.413101	0.396307	0.443967	0.564964	0.45911	0.443561	0.454503	0.418557	0.376165	0.4255	0.434266	0.33251	0.353822	0.483683	0.425874	0.415515	0.392093	0.525376	0.415864	0.40398	0.589956	0.384563	0.390309	0.45425	0.417203	0.419934	0.413874	0.500035	0.426796	0.448618	0.483272	0.485157	0.376159	0.328334	0.393323	0.490318	0.55566	0.5157	0.551621	0.492671	0.419954	0.518975	0.339838	0.410971	0.555107
793	0.587467	0.568941	0.504728	0.615876	0.41322	0.396382	0.444134	0.565059	0.459185	0.443689	0.454524	0.418721	0.376204	0.425541	0.43443	0.332548	0.353864	0.483812	0.425972	0.415602	0.39219	0.525565	0.416089	0.404001	0.59007	0.384614	0.390373	0.454337	0.417243	0.419975	0.413885	0.500184	0.42689	0.448696	0.48347	0.485373	0.376388	0.328694	0.393533	0.490558	0.555879	0.515853	0.551773	0.492941	0.420244	0.519194	0.339942	0.411139	0.555523
794	0.587611	0.569136	0.504852	0.61601	0.413332	0.396449	0.444294	0.565141	0.459248	0.443815	0.45453	0.418882	0.376231	0.425584	0.434579	0.332578	0.353905	0.483931	0.426056	0.415679	0.392276	0.525755	0.416308	0.404028	0.590188	0.384653	0.390437	0.454418	0.417284	0.420012	0.413887	0.500326	0.426979	0.448777	0.483662	0.485576	0.376603	0.329046	0.393748	0.490791	0.556079	0.515998	0.551924	0.49321	0.420536	0.519414	0.34005	0.4113	0.555931
795	0.587748	0.569328	0.504973	0.616134	0.413438	0.396505	0.444456	0.565219	0.459316	0.443941	0.454536	0.419039	0.376257	0.425622	0.434719	0.332606	0.353939	0.484051	0.426136	0.41575	0.392369	0.525943	0.416517	0.404048	0.590296	0.384696	0.3905	0.454493	0.417322	0.420044	0.413887	0.500463	0.427058	0.448847	0.483852	0.48578	0.376819	0.329399	0.393964	0.491025	0.556278	0.516136	0.552062	0.493475	0.420817	0.519634	0.340153	0.411452	0.556327
796	0.587881	0.569512	0.505092	0.61624	0.413545	0.396556	0.444617	0.565302	0.459385	0.44406	0.45454	0.419193	0.376289	0.425656	0.434853	0.332633	0.353962	0.484173	0.426206	0.415823	0.392461	0.526108	0.416719	0.404058	0.5904	0.384732	0.39056	0.454563	0.417354	0.420071	0.413889	0.500598	0.427129	0.448904	0.484029	0.485981	0.377028	0.329753	0.394176	0.491256	0.556474	0.516268	0.552188	0.493741	0.421086	0.519845	0.340249	0.411593	0.55672
797	0.588012	0.569686	0.505209	0.61634	0.413652	0.396609	0.444769	0.565393	0.459463	0.44416	0.454537	0.419351	0.376316	0.425694	0.434989	0.332654	0.353978	0.484291	0.42627	0.415909	0.39254	0.526263	0.416931	0.404067	0.590521	0.384756	0.390618	0.45463	0.417376	0.420098	0.413889	0.500741	0.427199	0.448963	0.484194	0.486175	0.377227	0.330101	0.394386	0.491475	0.556669	0.516401	0.552315	0.494014	0.421338	0.520038	0.340343	0.411724	0.557127
798	0.588139	0.569861	0.505318	0.616446	0.413743	0.396653	0.444916	0.565484	0.459543	0.444246	0.454533	0.419507	0.37633	0.425723	0.435118	0.332661	0.353992	0.484399	0.426341	0.415993	0.392611	0.526409	0.417138	0.404072	0.590631	0.384785	0.390674	0.4547	0.417396	0.420123	0.41388	0.500879	0.427278	0.449017	0.484353	0.486362	0.377429	0.330453	0.394589	0.49169	0.556861	0.516526	0.552443	0.494279	0.42158	0.520206	0.34044	0.411848	0.557531
799	0.588266	0.570042	0.50542	0.616548	0.413835	0.396692	0.445057	0.565565	0.459607	0.444326	0.454529	0.419652	0.376347	0.425739	0.435247	0.332672	0.354006	0.4845	0.426415	0.416067	0.392683	0.526542	0.417327	0.404067	0.590718	0.384815	0.390724	0.454774	0.417413	0.420141	0.413874	0.501004	0.427355	0.449055	0.484505	0.486549	0.377641	0.330806	0.394775	0.4919	0.557062	0.516634	0.552572	0.494535	0.421822	0.520371	0.340534	0.411964	0.557928
800	0.588395	0.570223	0.505521	0.616658	0.413928	0.396736	0.445185	0.565645	0.459661	0.4444	0.454519	0.419796	0.376362	0.425757	0.435379	0.332682	0.35402	0.484592	0.426489	0.416143	0.392745	0.526671	0.417515	0.40406	0.590814	0.384845	0.390776	0.454857	0.417424	0.420159	0.41387	0.501132	0.427425	0.449098	0.484654	0.486729	0.377854	0.331151	0.394953	0.492096	0.557268	0.516732	0.552705	0.494799	0.422062	0.520538	0.34063	0.412078	0.558327
801	0.588526	0.570397	0.505628	0.616773	0.414009	0.396777	0.445308	0.565736	0.459722	0.444471	0.45451	0.419939	0.376367	0.425782	0.435504	0.332685	0.354028	0.484677	0.426559	0.416231	0.392802	0.52679	0.417711	0.404043	0.590941	0.38488	0.390822	0.454937	0.417435	0.420182	0.41387	0.501275	0.427497	0.449152	0.484803	0.4869	0.378064	0.331488	0.395129	0.492288	0.557463	0.516833	0.552833	0.495082	0.422297	0.520694	0.340725	0.412195	0.558725
802	0.588644	0.57056	0.505721	0.616892	0.414079	0.396809	0.445434	0.565816	0.459766	0.44454	0.454499	0.420068	0.376368	0.425799	0.43562	0.332687	0.354035	0.484756	0.426624	0.416304	0.392859	0.526906	0.417894	0.404026	0.591048	0.384922	0.390873	0.455012	0.417446	0.420197	0.413863	0.501402	0.427567	0.449197	0.484949	0.487067	0.378277	0.331823	0.395305	0.49249	0.557647	0.51693	0.552951	0.495351	0.422535	0.520846	0.340812	0.412314	0.559112
803	0.588758	0.570703	0.505813	0.616995	0.414155	0.396832	0.445567	0.565882	0.4598	0.444601	0.454488	0.420183	0.376372	0.425813	0.435736	0.332692	0.354033	0.484837	0.426682	0.416374	0.392914	0.527022	0.418077	0.404014	0.591152	0.384955	0.390927	0.455081	0.417444	0.420206	0.413851	0.50152	0.427623	0.449241	0.485089	0.487237	0.378485	0.332146	0.395485	0.492696	0.55782	0.517034	0.553061	0.49561	0.422768	0.521001	0.340889	0.412431	0.559488
804	0.588879	0.570832	0.505914	0.61707	0.414227	0.39684	0.445706	0.565941	0.459842	0.44466	0.454482	0.420293	0.376374	0.425826	0.435846	0.332692	0.354021	0.484923	0.426733	0.416451	0.392971	0.527127	0.418264	0.403996	0.591261	0.384978	0.390971	0.455142	0.417438	0.420216	0.413837	0.501638	0.427671	0.449285	0.485231	0.487411	0.378684	0.332463	0.395665	0.492906	0.557976	0.517151	0.553161	0.495868	0.422997	0.521145	0.34096	0.412545	0.559848
805	0.589001	0.570961	0.506009	0.617148	0.414286	0.396849	0.445837	0.565998	0.459884	0.444722	0.454466	0.420415	0.376364	0.425842	0.435953	0.332689	0.354007	0.485001	0.426775	0.416522	0.393021	0.527227	0.418451	0.403972	0.591365	0.384995	0.391014	0.455189	0.417433	0.42023	0.413811	0.501751	0.427723	0.449328	0.485378	0.487574	0.378877	0.332796	0.395845	0.493116	0.558131	0.517266	0.553248	0.496124	0.423228	0.52127	0.341027	0.41266	0.560212
806	0.589113	0.571102	0.506091	0.617218	0.414337	0.396858	0.445967	0.566039	0.459909	0.444793	0.454442	0.420537	0.376347	0.425844	0.436059	0.332683	0.353996	0.485069	0.426812	0.416568	0.393069	0.527328	0.418623	0.403953	0.591428	0.385012	0.391047	0.455238	0.417433	0.420234	0.413774	0.501837	0.427774	0.449358	0.485519	0.487729	0.379072	0.333131	0.396027	0.493317	0.558289	0.517351	0.553343	0.496357	0.423468	0.521405	0.341101	0.412762	0.560582
807	0.589223	0.571255	0.50617	0.61727	0.414385	0.396861	0.446093	0.566088	0.459929	0.444867	0.454418	0.420661	0.376326	0.425837	0.436161	0.33267	0.353982	0.485133	0.426853	0.416608	0.393114	0.527412	0.418786	0.403926	0.591484	0.385021	0.391063	0.455292	0.417439	0.420232	0.413744	0.501921	0.42782	0.449381	0.485655	0.487883	0.379256	0.33346	0.396199	0.493503	0.558445	0.517422	0.553446	0.496592	0.42371	0.521545	0.341181	0.412852	0.560948
808	0.589324	0.571406	0.506241	0.617336	0.414433	0.396867	0.446203	0.566152	0.459942	0.444931	0.454382	0.420791	0.376304	0.425833	0.436257	0.332654	0.353967	0.485187	0.426898	0.41665	0.393145	0.527485	0.41894	0.403891	0.591552	0.385014	0.391081	0.455348	0.417444	0.420231	0.413716	0.502015	0.427856	0.449399	0.485787	0.48803	0.379426	0.333792	0.396362	0.493676	0.55861	0.517493	0.55355	0.496842	0.423947	0.521679	0.341253	0.412937	0.561311
809	0.58942	0.571545	0.506307	0.617417	0.41448	0.396873	0.446302	0.566204	0.459949	0.444986	0.454332	0.420913	0.37628	0.42583	0.436347	0.332644	0.353945	0.485233	0.426936	0.41668	0.393172	0.527554	0.419082	0.403844	0.591628	0.385017	0.391098	0.455392	0.417447	0.420227	0.41368	0.502112	0.427898	0.449413	0.485906	0.488172	0.379593	0.334124	0.396525	0.493846	0.558765	0.517554	0.553646	0.4971	0.424173	0.521805	0.341314	0.413024	0.561673
810	0.589502	0.571681	0.506374	0.617487	0.41453	0.396861	0.446403	0.566236	0.459961	0.445022	0.454285	0.421008	0.37626	0.425819	0.436442	0.33263	0.353915	0.485295	0.426973	0.416706	0.393205	0.527617	0.419217	0.4038	0.591702	0.385019	0.391103	0.45544	0.41744	0.420216	0.41365	0.502206	0.427936	0.449422	0.486	0.488324	0.379766	0.334433	0.396689	0.494016	0.558901	0.517614	0.553747	0.497352	0.424386	0.52194	0.34137	0.413092	0.562025
811	0.589569	0.571816	0.506436	0.61756	0.414581	0.396838	0.446492	0.566253	0.45997	0.44504	0.454234	0.421091	0.376242	0.425804	0.436534	0.332614	0.353882	0.485361	0.427004	0.416734	0.393233	0.527677	0.419345	0.403755	0.591778	0.385006	0.391111	0.455487	0.417418	0.420205	0.41362	0.502292	0.427964	0.449428	0.486081	0.488478	0.379934	0.334732	0.396844	0.494189	0.559028	0.517683	0.553844	0.497599	0.424594	0.522074	0.341421	0.413147	0.562362
812	0.589637	0.571941	0.506495	0.617615	0.414623	0.396805	0.44657	0.566256	0.459961	0.445055	0.454175	0.421165	0.376219	0.425778	0.4366	0.332592	0.353851	0.485412	0.427022	0.416757	0.393251	0.527729	0.419461	0.403697	0.591846	0.384992	0.391111	0.455515	0.417392	0.420197	0.413586	0.502353	0.427986	0.449431	0.486168	0.48862	0.380087	0.33503	0.396986	0.49436	0.559139	0.517746	0.553923	0.497832	0.424802	0.5222	0.341471	0.413201	0.562682
813	0.589704	0.572059	0.506554	0.617654	0.414656	0.396764	0.446642	0.566247	0.459958	0.44507	0.454122	0.421232	0.376181	0.425744	0.43666	0.332565	0.353817	0.48545	0.427018	0.416777	0.393265	0.527773	0.419572	0.403633	0.591901	0.384982	0.391097	0.455527	0.417364	0.42018	0.41355	0.502409	0.42801	0.449429	0.486247	0.488744	0.380235	0.335322	0.397127	0.494516	0.55924	0.517778	0.553988	0.498064	0.425003	0.52233	0.341522	0.413247	0.563008
814	0.589762	0.572174	0.506603	0.617681	0.414673	0.396724	0.446699	0.566249	0.459954	0.445073	0.454075	0.421307	0.376127	0.425707	0.436724	0.332528	0.353783	0.485471	0.427012	0.416799	0.393263	0.527816	0.419684	0.403578	0.591949	0.384954	0.391076	0.455537	0.417329	0.42015	0.413516	0.502468	0.428024	0.449421	0.486317	0.488852	0.380381	0.335608	0.397266	0.494645	0.559351	0.51781	0.554049	0.498293	0.425201	0.52245	0.341573	0.413278	0.563342
815	0.589815	0.572268	0.506641	0.617684	0.414672	0.396684	0.446744	0.566254	0.459934	0.445063	0.454022	0.421388	0.37606	0.425663	0.436779	0.332482	0.353749	0.485471	0.427013	0.416816	0.393243	0.527854	0.419791	0.403517	0.591988	0.384923	0.391045	0.455542	0.417287	0.420107	0.413476	0.502521	0.428031	0.449403	0.486395	0.488951	0.38052	0.335898	0.397403	0.494757	0.559463	0.517844	0.554099	0.498508	0.42539	0.522543	0.341614	0.41331	0.563669
816	0.589853	0.572335	0.506667	0.617671	0.414664	0.396642	0.446791	0.566258	0.459907	0.445039	0.453955	0.421466	0.37599	0.425612	0.436825	0.332428	0.353709	0.485476	0.427011	0.416824	0.393222	0.527878	0.419887	0.403442	0.592012	0.384893	0.391016	0.455541	0.417234	0.420055	0.413419	0.502563	0.428037	0.449369	0.486488	0.489048	0.380648	0.336199	0.397539	0.494874	0.559572	0.517855	0.554136	0.498711	0.425561	0.522609	0.341639	0.413357	0.563986
817	0.589889	0.572401	0.506695	0.617685	0.414666	0.396599	0.446846	0.566257	0.459902	0.44501	0.453888	0.421544	0.375924	0.425572	0.436887	0.33238	0.353661	0.485498	0.427003	0.416839	0.393207	0.527903	0.419993	0.403375	0.59205	0.384866	0.390999	0.45555	0.417176	0.419993	0.413357	0.502632	0.428044	0.44934	0.486564	0.489156	0.380787	0.336501	0.397684	0.494993	0.559686	0.517875	0.554177	0.498938	0.425723	0.522672	0.341665	0.413397	0.564302
818	0.589927	0.57248	0.506723	0.617703	0.41467	0.396552	0.44691	0.566247	0.459888	0.444985	0.453822	0.421616	0.375859	0.425529	0.436947	0.332332	0.35361	0.485525	0.426993	0.41685	0.393197	0.527925	0.420101	0.403308	0.592094	0.384847	0.39098	0.455563	0.417115	0.41993	0.413291	0.502696	0.428045	0.449312	0.486637	0.489279	0.380935	0.3368	0.397824	0.495125	0.5598	0.517913	0.554215	0.499162	0.425892	0.522729	0.341696	0.413434	0.56461
819	0.589955	0.572566	0.506748	0.617711	0.414675	0.396497	0.446982	0.566232	0.459857	0.444966	0.453751	0.421672	0.375795	0.425475	0.436996	0.33228	0.353557	0.485552	0.426976	0.416849	0.393192	0.527936	0.420194	0.403233	0.592124	0.384825	0.390956	0.455567	0.417051	0.419871	0.413217	0.502735	0.428035	0.449273	0.48671	0.489407	0.381082	0.3371	0.397955	0.495271	0.559908	0.517937	0.554245	0.499372	0.426065	0.522787	0.341726	0.413471	0.564913
820	0.589976	0.572655	0.506775	0.617713	0.414678	0.39644	0.447056	0.566214	0.459825	0.444962	0.453668	0.421719	0.375736	0.425414	0.43704	0.332228	0.353498	0.48558	0.426947	0.416838	0.393185	0.52794	0.420271	0.40316	0.592148	0.384803	0.390934	0.455568	0.416992	0.419826	0.413137	0.502768	0.428017	0.44923	0.486776	0.489526	0.381227	0.337402	0.398083	0.495413	0.559998	0.517951	0.554276	0.499583	0.42624	0.52286	0.341756	0.413497	0.565211
821	0.590015	0.572743	0.506807	0.617737	0.414681	0.396379	0.447112	0.566198	0.459796	0.444951	0.453595	0.421769	0.375674	0.425354	0.437086	0.332183	0.353429	0.485587	0.426916	0.416824	0.393171	0.527948	0.420357	0.403089	0.592188	0.384779	0.390908	0.455565	0.41693	0.419785	0.413068	0.502813	0.428004	0.449197	0.48682	0.489638	0.381367	0.337696	0.398213	0.495545	0.560089	0.51798	0.554307	0.499801	0.426418	0.522928	0.34178	0.413515	0.565511
822	0.590046	0.572822	0.506828	0.617758	0.414684	0.396314	0.447155	0.566179	0.459746	0.444927	0.45352	0.421816	0.375604	0.425284	0.437126	0.332134	0.353353	0.485587	0.426884	0.416791	0.393154	0.527943	0.420432	0.403003	0.592214	0.384742	0.390877	0.455551	0.416859	0.419743	0.413002	0.502844	0.427996	0.449152	0.486861	0.489748	0.381496	0.337981	0.398338	0.495672	0.56018	0.518	0.554327	0.499999	0.426591	0.52298	0.34179	0.41353	0.565809
823	0.590059	0.572896	0.506837	0.617762	0.414681	0.396252	0.447194	0.56615	0.459678	0.444908	0.453433	0.421864	0.375535	0.42521	0.437156	0.332076	0.353278	0.485595	0.426845	0.416744	0.393134	0.527919	0.420488	0.402907	0.592225	0.384701	0.390846	0.455536	0.416793	0.419698	0.412934	0.502865	0.427986	0.449098	0.486906	0.489858	0.381617	0.338261	0.398459	0.495791	0.560261	0.518013	0.554343	0.500187	0.426759	0.523033	0.341798	0.413541	0.566099
824	0.590071	0.572951	0.50684	0.61777	0.414663	0.396188	0.447231	0.566116	0.459629	0.444882	0.453345	0.42192	0.375462	0.425147	0.437182	0.332011	0.353199	0.485592	0.42681	0.41671	0.393108	0.527891	0.420555	0.40281	0.592249	0.384672	0.390821	0.455531	0.416717	0.419641	0.412865	0.502903	0.427972	0.449056	0.486956	0.489953	0.381739	0.338545	0.398579	0.495898	0.560348	0.518015	0.554366	0.500394	0.426911	0.523082	0.341801	0.413553	0.566394
825	0.590089	0.572997	0.506842	0.617791	0.414639	0.396124	0.447256	0.56608	0.45958	0.444843	0.453268	0.421982	0.375381	0.425083	0.437203	0.331946	0.353116	0.485576	0.42678	0.416682	0.393074	0.527864	0.420632	0.402706	0.592272	0.384637	0.390789	0.455525	0.416625	0.419574	0.412804	0.50294	0.427959	0.449018	0.487003	0.490042	0.381856	0.338822	0.398699	0.495999	0.560449	0.518007	0.554391	0.500602	0.427057	0.523116	0.341803	0.413566	0.566699
826	0.590099	0.57305	0.50684	0.617792	0.414604	0.396062	0.447276	0.566043	0.459518	0.444809	0.453189	0.422044	0.375293	0.425011	0.43722	0.331875	0.353037	0.485554	0.426745	0.416651	0.393029	0.527837	0.420694	0.402605	0.592281	0.384588	0.390748	0.455514	0.416534	0.419508	0.412738	0.502967	0.427934	0.448975	0.487046	0.490123	0.381971	0.339099	0.39882	0.496086	0.560544	0.51799	0.554415	0.500801	0.427206	0.523153	0.34181	0.413569	0.567005
827	0.5901	0.573103	0.50683	0.617771	0.414554	0.395998	0.447295	0.566012	0.459455	0.444773	0.453107	0.422104	0.375192	0.424937	0.437237	0.331794	0.352957	0.48552	0.426705	0.416619	0.392982	0.527815	0.420738	0.402508	0.592282	0.384529	0.390698	0.455494	0.41644	0.419439	0.412663	0.502994	0.42789	0.448927	0.487089	0.490194	0.382082	0.339385	0.398935	0.496166	0.560634	0.517956	0.554429	0.501001	0.427348	0.523194	0.341819	0.413567	0.567307
828	0.590104	0.573151	0.506823	0.617767	0.414504	0.395924	0.447305	0.565983	0.459398	0.444724	0.453021	0.422161	0.375091	0.424856	0.437249	0.331716	0.352873	0.485477	0.426663	0.416583	0.392926	0.527798	0.420793	0.402405	0.592281	0.384474	0.390652	0.455465	0.416328	0.41936	0.412596	0.503014	0.427838	0.448878	0.487128	0.490263	0.382188	0.339666	0.399047	0.496249	0.560719	0.517921	0.55444	0.501199	0.427477	0.523224	0.341823	0.413563	0.567607
829	0.590095	0.573205	0.506815	0.61775	0.414458	0.395842	0.447317	0.565936	0.459331	0.444666	0.452931	0.422206	0.374991	0.424763	0.43726	0.33164	0.35279	0.485449	0.426609	0.416526	0.392869	0.527774	0.420838	0.402305	0.592265	0.384399	0.390589	0.455424	0.416219	0.419282	0.412526	0.503012	0.427789	0.448815	0.487162	0.490339	0.382282	0.339935	0.399162	0.496334	0.560783	0.517902	0.554436	0.501379	0.427609	0.523246	0.34183	0.413552	0.567889
830	0.590066	0.573258	0.506796	0.617709	0.414409	0.39575	0.447339	0.565873	0.459261	0.4446	0.452834	0.422235	0.374887	0.424673	0.437273	0.331562	0.352705	0.485427	0.426546	0.416463	0.392819	0.527741	0.420877	0.402208	0.592251	0.384316	0.390516	0.455379	0.41612	0.4192	0.41244	0.503006	0.427737	0.448744	0.487202	0.490415	0.38237	0.340203	0.399273	0.496416	0.560838	0.517887	0.554415	0.50156	0.427741	0.523267	0.341834	0.413542	0.568155
831	0.590023	0.573309	0.506762	0.617668	0.414372	0.395648	0.447357	0.565801	0.459184	0.444538	0.452722	0.422263	0.374791	0.424589	0.437276	0.331486	0.352617	0.485396	0.42648	0.41641	0.39277	0.527702	0.42092	0.402103	0.592245	0.384244	0.390454	0.455339	0.41603	0.41911	0.412337	0.503007	0.42768	0.44867	0.48725	0.490486	0.382464	0.340473	0.39938	0.496493	0.560891	0.517866	0.554396	0.501755	0.42787	0.523284	0.341837	0.413536	0.568412
832	0.589989	0.573353	0.506729	0.61764	0.414341	0.395529	0.44736	0.565716	0.459109	0.444478	0.452597	0.422289	0.374705	0.424494	0.43727	0.331416	0.352525	0.485359	0.426409	0.416356	0.392712	0.527651	0.420968	0.401995	0.592232	0.384186	0.390389	0.455295	0.415935	0.419015	0.412242	0.503008	0.427626	0.448594	0.487279	0.490549	0.38257	0.340727	0.399487	0.496572	0.560934	0.517845	0.554377	0.501944	0.428007	0.523295	0.341841	0.413512	0.56866
833	0.589959	0.573393	0.506703	0.617595	0.414301	0.395412	0.447359	0.565632	0.459036	0.444409	0.452477	0.422315	0.374614	0.424394	0.437268	0.331344	0.352425	0.485311	0.426333	0.416297	0.392659	0.527596	0.421	0.401892	0.592213	0.384121	0.390313	0.455245	0.415842	0.418933	0.412141	0.503008	0.42758	0.448514	0.487294	0.490599	0.382677	0.34098	0.399598	0.49665	0.560975	0.517818	0.554346	0.502123	0.428149	0.523298	0.341835	0.413477	0.568909
834	0.589935	0.573431	0.506683	0.617544	0.414261	0.395305	0.447349	0.565559	0.458957	0.444338	0.452362	0.422346	0.374519	0.42429	0.437262	0.331271	0.352319	0.48525	0.426256	0.416237	0.392604	0.527542	0.421019	0.401782	0.592188	0.384054	0.390241	0.455194	0.415749	0.418866	0.412041	0.503005	0.427541	0.448427	0.487303	0.490641	0.382781	0.34124	0.399707	0.496725	0.561021	0.517784	0.554313	0.502293	0.428282	0.523296	0.34182	0.413442	0.569164
835	0.589913	0.573459	0.506659	0.617486	0.414226	0.395194	0.447322	0.565496	0.458873	0.444264	0.452243	0.422379	0.374422	0.42418	0.437242	0.331194	0.352204	0.485177	0.426178	0.416171	0.392529	0.527487	0.421042	0.401661	0.592155	0.383991	0.390168	0.455143	0.415645	0.418796	0.411961	0.502991	0.427493	0.448329	0.487305	0.490674	0.382882	0.341501	0.399803	0.496785	0.561071	0.517743	0.55428	0.502461	0.428399	0.523293	0.341795	0.413408	0.569414
836	0.589895	0.573486	0.506642	0.617436	0.414171	0.395081	0.447303	0.565427	0.458785	0.444179	0.452126	0.422402	0.374314	0.42406	0.437224	0.331107	0.35209	0.485118	0.426104	0.416092	0.392452	0.52742	0.42105	0.401531	0.592109	0.38392	0.390086	0.45509	0.415533	0.41872	0.411892	0.502966	0.427438	0.448219	0.487304	0.49072	0.382985	0.34175	0.399893	0.49685	0.561117	0.517708	0.55424	0.502615	0.428512	0.52329	0.341773	0.413368	0.56966
837	0.589862	0.573513	0.506624	0.617389	0.414106	0.394984	0.44729	0.565349	0.458693	0.444085	0.452007	0.422421	0.3742	0.42394	0.437202	0.331018	0.351978	0.485064	0.426034	0.416005	0.392375	0.527351	0.421053	0.401396	0.592069	0.383834	0.390008	0.455039	0.415421	0.418645	0.411809	0.502933	0.427381	0.448108	0.487315	0.490766	0.383088	0.342001	0.399981	0.496907	0.561161	0.517677	0.554199	0.502771	0.428617	0.523284	0.341752	0.413339	0.569908
838	0.589811	0.573531	0.506595	0.617329	0.414046	0.394892	0.447271	0.565267	0.458607	0.443987	0.451882	0.422437	0.374084	0.423825	0.43717	0.330928	0.351864	0.484997	0.425964	0.415918	0.392287	0.527284	0.421066	0.401262	0.592042	0.383741	0.389925	0.454989	0.415303	0.418564	0.411716	0.5029	0.427314	0.448	0.487333	0.490794	0.383191	0.342256	0.400065	0.496943	0.561203	0.517638	0.554167	0.502937	0.428715	0.523277	0.341728	0.413322	0.570158
839	0.589762	0.573548	0.506563	0.617256	0.41398	0.394784	0.447236	0.565185	0.458516	0.443893	0.451759	0.422453	0.373962	0.42371	0.437147	0.330834	0.351751	0.484923	0.425908	0.415847	0.392184	0.527218	0.421087	0.40113	0.592012	0.383656	0.389836	0.454954	0.415181	0.418481	0.411629	0.502872	0.427236	0.447901	0.487352	0.490817	0.383281	0.3425	0.400152	0.496966	0.561248	0.517581	0.554155	0.50311	0.428817	0.523272	0.341702	0.413303	0.570398
840	0.589721	0.573583	0.506542	0.617204	0.413912	0.394679	0.447213	0.565094	0.458417	0.443812	0.451641	0.422463	0.373847	0.42359	0.437127	0.330735	0.351657	0.484867	0.425839	0.415778	0.3921	0.527146	0.421096	0.400998	0.591974	0.383566	0.389763	0.454904	0.415072	0.418398	0.411534	0.502841	0.427163	0.447803	0.487357	0.490853	0.383365	0.342734	0.400238	0.497018	0.561276	0.517515	0.554135	0.503274	0.42893	0.52328	0.341689	0.413272	0.57064
841	0.589676	0.573614	0.506517	0.617141	0.413852	0.394574	0.447192	0.564999	0.458324	0.443737	0.451528	0.422466	0.373734	0.423474	0.437095	0.330633	0.35157	0.484811	0.425756	0.415705	0.392024	0.527073	0.421111	0.40087	0.591938	0.383469	0.389687	0.454838	0.414968	0.418307	0.411439	0.502804	0.427091	0.447708	0.487351	0.490883	0.383445	0.342976	0.400318	0.497083	0.561293	0.517443	0.554099	0.503436	0.429042	0.523297	0.341676	0.413242	0.570887
842	0.589629	0.57363	0.506476	0.617055	0.413789	0.394463	0.447162	0.564906	0.458233	0.44366	0.451421	0.422467	0.373605	0.423361	0.437063	0.330525	0.351475	0.484747	0.425679	0.41564	0.391942	0.527004	0.421132	0.400746	0.591906	0.383375	0.389594	0.454781	0.414863	0.418211	0.411347	0.50277	0.427012	0.447619	0.487346	0.490917	0.383521	0.343227	0.400404	0.497146	0.561316	0.517366	0.554063	0.503601	0.429151	0.523306	0.341653	0.413218	0.571133
843	0.589574	0.573643	0.506419	0.616981	0.413721	0.394348	0.447131	0.564801	0.458129	0.443578	0.4513	0.422455	0.373474	0.423242	0.437043	0.330418	0.351374	0.484697	0.425588	0.415573	0.39186	0.526936	0.421137	0.400624	0.591862	0.383285	0.3895	0.454726	0.414747	0.418117	0.411241	0.502734	0.426935	0.447528	0.487336	0.490965	0.383595	0.343478	0.400491	0.497211	0.561334	0.517296	0.554027	0.503767	0.429245	0.5233	0.341628	0.413184	0.571368
844	0.589497	0.573645	0.506343	0.61693	0.413657	0.394236	0.447103	0.564692	0.458026	0.443486	0.451159	0.422438	0.373352	0.423129	0.437018	0.330314	0.351266	0.484651	0.425474	0.415493	0.391789	0.526865	0.421134	0.400493	0.591824	0.383193	0.38941	0.454644	0.41463	0.418007	0.411123	0.5027	0.426858	0.447431	0.487319	0.491014	0.383677	0.343724	0.400563	0.497279	0.561342	0.517236	0.553968	0.503928	0.429337	0.523294	0.341604	0.413148	0.571603
845	0.589409	0.573634	0.506258	0.616875	0.413593	0.394121	0.447067	0.564587	0.457927	0.443381	0.451016	0.422426	0.373228	0.423022	0.436999	0.330214	0.351141	0.484589	0.425367	0.415417	0.391713	0.526799	0.421134	0.400359	0.591795	0.383111	0.389308	0.454563	0.414506	0.417889	0.411002	0.502673	0.426775	0.447333	0.487306	0.491057	0.383761	0.343958	0.400636	0.497326	0.561358	0.517175	0.553912	0.504086	0.429425	0.523274	0.341576	0.413116	0.571832
846	0.589321	0.573623	0.506184	0.616812	0.413533	0.393999	0.447028	0.56448	0.457827	0.443267	0.450878	0.422414	0.373107	0.422908	0.436993	0.330123	0.351001	0.484516	0.425265	0.415336	0.391628	0.526744	0.421135	0.400236	0.591761	0.383034	0.389201	0.454493	0.414362	0.417777	0.410883	0.502643	0.42669	0.447226	0.487288	0.491096	0.383851	0.344182	0.40072	0.497357	0.561378	0.517109	0.55387	0.504241	0.429498	0.523234	0.341543	0.413079	0.572045
847	0.589231	0.573624	0.506132	0.616761	0.41347	0.393872	0.446985	0.564362	0.457715	0.443162	0.450747	0.422404	0.372998	0.422794	0.436994	0.330029	0.350878	0.484442	0.425155	0.415258	0.391542	0.526691	0.421131	0.400119	0.591716	0.382959	0.389118	0.454414	0.414228	0.417674	0.410767	0.502616	0.426607	0.447115	0.487258	0.491124	0.383924	0.344401	0.400804	0.497388	0.561384	0.517037	0.553825	0.504389	0.429577	0.523207	0.341519	0.413033	0.572252
848	0.58915	0.573628	0.506092	0.616705	0.413403	0.393738	0.446936	0.564247	0.457612	0.443067	0.450625	0.422401	0.372891	0.422685	0.436985	0.329931	0.350767	0.484359	0.425067	0.415192	0.391447	0.526635	0.421136	0.400001	0.591677	0.382884	0.389031	0.454335	0.414113	0.417571	0.41066	0.502597	0.426521	0.447008	0.487228	0.491144	0.383988	0.344621	0.40089	0.497409	0.561392	0.516957	0.553773	0.504533	0.429669	0.523198	0.3415	0.412987	0.572464
849	0.589082	0.57364	0.506053	0.616641	0.413338	0.393604	0.446888	0.56413	0.457523	0.442978	0.450503	0.422397	0.372784	0.422572	0.436962	0.329833	0.350655	0.484272	0.424993	0.415121	0.391344	0.526571	0.42115	0.399882	0.59164	0.382805	0.388933	0.454264	0.413993	0.417476	0.410556	0.502577	0.42644	0.446909	0.487198	0.491162	0.384058	0.344845	0.400979	0.497422	0.561403	0.516875	0.553719	0.504683	0.429758	0.523186	0.341477	0.412938	0.572675
850	0.589017	0.573658	0.506009	0.616571	0.413269	0.393477	0.446843	0.564009	0.45743	0.442895	0.450388	0.422396	0.372663	0.422456	0.436932	0.329733	0.350551	0.484184	0.424918	0.415037	0.391246	0.52649	0.421164	0.399754	0.591594	0.382722	0.388841	0.454199	0.41387	0.417394	0.410455	0.502555	0.426371	0.446823	0.487166	0.491176	0.384129	0.345069	0.401058	0.497441	0.561416	0.516792	0.553666	0.504838	0.429847	0.52317	0.341457	0.412887	0.572885
851	0.588959	0.573661	0.50596	0.6165	0.413198	0.393345	0.4468	0.563883	0.45733	0.442807	0.450275	0.422392	0.37254	0.422337	0.436891	0.329639	0.35044	0.484092	0.424844	0.414951	0.391144	0.526407	0.421167	0.399618	0.591536	0.382638	0.388757	0.454137	0.413753	0.417305	0.410356	0.502529	0.426288	0.446735	0.487138	0.491185	0.384187	0.345306	0.401132	0.497455	0.561422	0.516718	0.553614	0.504987	0.429937	0.523148	0.341431	0.41284	0.573097
852	0.588916	0.573658	0.505912	0.616421	0.41313	0.393221	0.446768	0.563766	0.45723	0.442705	0.450161	0.422387	0.372414	0.422211	0.436849	0.329553	0.350316	0.484007	0.424772	0.41485	0.39104	0.526324	0.421169	0.399482	0.59147	0.382545	0.388662	0.454083	0.413622	0.417208	0.410265	0.502485	0.426203	0.446635	0.487111	0.491202	0.384258	0.34554	0.401202	0.497471	0.561432	0.516648	0.553567	0.505129	0.430018	0.523113	0.341393	0.412796	0.573311
853	0.588875	0.573661	0.505867	0.616339	0.413056	0.393111	0.446741	0.563662	0.457121	0.4426	0.450057	0.422393	0.372281	0.422085	0.436817	0.329462	0.350197	0.483933	0.424694	0.414738	0.390947	0.526236	0.421172	0.399348	0.591402	0.38244	0.388568	0.454034	0.413489	0.417109	0.410182	0.502431	0.426126	0.446529	0.487083	0.491225	0.38434	0.345766	0.401263	0.497508	0.561447	0.516576	0.553526	0.505266	0.430104	0.52308	0.341354	0.412755	0.573533
854	0.588814	0.573662	0.505808	0.616258	0.412984	0.393001	0.446707	0.563566	0.457008	0.442501	0.449951	0.422403	0.372157	0.421961	0.436787	0.329369	0.350082	0.483852	0.424595	0.414631	0.390862	0.526146	0.421169	0.399216	0.591344	0.382333	0.38848	0.45398	0.413363	0.417003	0.410099	0.502381	0.426038	0.446425	0.487062	0.491247	0.384412	0.346002	0.401324	0.497551	0.561459	0.516503	0.553485	0.505398	0.430193	0.523047	0.34132	0.412719	0.573751
855	0.58875	0.573652	0.505741	0.616186	0.412915	0.39288	0.446672	0.563474	0.456905	0.442399	0.449836	0.422408	0.372032	0.421841	0.436767	0.329279	0.349968	0.483774	0.424499	0.414539	0.390775	0.526078	0.42117	0.399104	0.591293	0.382231	0.388389	0.453918	0.41324	0.416883	0.41001	0.502333	0.425933	0.446315	0.487042	0.49127	0.384477	0.346246	0.4014	0.497593	0.561467	0.51644	0.553448	0.505534	0.43027	0.523018	0.341286	0.412677	0.573967
856	0.588675	0.573643	0.505669	0.616113	0.41284	0.392764	0.446629	0.563385	0.456805	0.4423	0.449713	0.422411	0.3719	0.421723	0.436753	0.329185	0.349866	0.483694	0.424408	0.414453	0.390694	0.526016	0.421176	0.398996	0.59125	0.382133	0.38829	0.453845	0.413124	0.416764	0.409911	0.502283	0.425844	0.446212	0.48702	0.491289	0.384549	0.346473	0.401478	0.497633	0.561473	0.516375	0.553408	0.505676	0.430348	0.523001	0.341253	0.412629	0.574191
857	0.588581	0.573631	0.505589	0.616034	0.412769	0.392647	0.446575	0.563282	0.456704	0.442207	0.44958	0.422404	0.371779	0.421602	0.436731	0.329095	0.349759	0.4836	0.424317	0.414367	0.390615	0.525951	0.421171	0.398882	0.591204	0.382041	0.388183	0.453761	0.413012	0.41665	0.409804	0.502226	0.425765	0.446111	0.487002	0.4913	0.384626	0.34669	0.40155	0.497654	0.561469	0.516299	0.553355	0.505811	0.430424	0.522982	0.34122	0.412582	0.574407
858	0.588493	0.5736	0.505498	0.61597	0.412706	0.392515	0.446528	0.563166	0.456607	0.442104	0.449455	0.422377	0.371662	0.421494	0.436705	0.329012	0.349638	0.48351	0.424227	0.414293	0.390538	0.525883	0.421164	0.398763	0.591151	0.381958	0.388089	0.453671	0.412888	0.416549	0.409693	0.502167	0.425674	0.44601	0.486995	0.491305	0.384686	0.346905	0.401621	0.497667	0.561461	0.516216	0.553294	0.505951	0.430489	0.522946	0.341186	0.412544	0.574605
859	0.588418	0.573581	0.505422	0.615901	0.412638	0.392388	0.446484	0.563044	0.456508	0.441994	0.449337	0.42235	0.371536	0.421382	0.436688	0.328931	0.349524	0.483435	0.424153	0.41421	0.390455	0.525813	0.421155	0.398644	0.591079	0.381867	0.388002	0.453586	0.412769	0.416457	0.409584	0.502101	0.425588	0.4459	0.486978	0.49131	0.384746	0.347111	0.401693	0.497686	0.561452	0.516124	0.553233	0.506085	0.430556	0.522913	0.341159	0.412503	0.57481
860	0.588334	0.573577	0.505354	0.615821	0.412567	0.392277	0.446436	0.562925	0.45641	0.441888	0.449215	0.422334	0.371417	0.421257	0.436658	0.328847	0.349412	0.48336	0.424074	0.414118	0.390365	0.525724	0.42114	0.398514	0.591001	0.381765	0.387908	0.453505	0.412652	0.416368	0.409472	0.502035	0.42551	0.445786	0.486951	0.491322	0.384814	0.347313	0.401754	0.497704	0.561447	0.516011	0.553163	0.506205	0.430629	0.522884	0.341133	0.412461	0.575018
861	0.588248	0.573568	0.505292	0.615746	0.412495	0.392171	0.446396	0.562816	0.456318	0.441783	0.4491	0.422332	0.371296	0.421138	0.436614	0.328751	0.349297	0.48329	0.423983	0.414034	0.390283	0.525623	0.421134	0.398379	0.590931	0.381662	0.38781	0.453422	0.41252	0.416276	0.40936	0.501981	0.425428	0.445671	0.486915	0.491347	0.384883	0.34751	0.401807	0.497734	0.561449	0.515881	0.553084	0.506328	0.430698	0.522853	0.3411	0.412423	0.57522
862	0.588172	0.573561	0.505231	0.615658	0.412416	0.392051	0.446351	0.562712	0.456222	0.441673	0.448981	0.422329	0.371161	0.421021	0.436585	0.32864	0.349193	0.483223	0.423891	0.413958	0.390204	0.525531	0.421134	0.398249	0.59087	0.38157	0.387709	0.453343	0.412387	0.416183	0.409248	0.501932	0.425329	0.44556	0.486889	0.49136	0.384942	0.347714	0.401868	0.497771	0.561455	0.515772	0.553014	0.506454	0.430764	0.522827	0.341076	0.41239	0.575421
863	0.58809	0.573576	0.505173	0.615543	0.412341	0.391924	0.446295	0.562598	0.456113	0.441584	0.448844	0.422326	0.37103	0.420885	0.436561	0.32854	0.349098	0.483151	0.423795	0.413868	0.39012	0.525456	0.421129	0.39813	0.590809	0.381476	0.387599	0.453264	0.412275	0.416088	0.409144	0.501876	0.425241	0.445445	0.486853	0.491362	0.385008	0.347919	0.401932	0.497805	0.561439	0.515671	0.55295	0.506573	0.430841	0.522813	0.341063	0.412346	0.575613
864	0.588009	0.573583	0.505117	0.615438	0.412279	0.391785	0.446251	0.562473	0.455997	0.441507	0.448713	0.422317	0.370905	0.420754	0.436534	0.328451	0.348997	0.483087	0.423694	0.413775	0.390044	0.525394	0.421129	0.398022	0.59075	0.381388	0.387492	0.453186	0.412164	0.415997	0.409048	0.501818	0.425163	0.445328	0.486809	0.491367	0.385078	0.348124	0.401996	0.497847	0.56141	0.51558	0.552886	0.506697	0.430917	0.522798	0.341043	0.412304	0.575787
865	0.587924	0.573567	0.505059	0.61536	0.412227	0.391638	0.446226	0.562345	0.455886	0.441412	0.448598	0.422301	0.370787	0.42064	0.436513	0.328365	0.348891	0.483031	0.423595	0.413685	0.389976	0.525342	0.421135	0.397914	0.590696	0.381314	0.387395	0.453118	0.412055	0.415911	0.408952	0.501764	0.425084	0.445216	0.486783	0.491382	0.385146	0.34834	0.402064	0.497896	0.561386	0.515514	0.552828	0.506819	0.430983	0.52278	0.341012	0.412277	0.575958
866	0.587852	0.573547	0.505004	0.615283	0.412166	0.391503	0.446189	0.562214	0.455773	0.441299	0.448483	0.422279	0.370678	0.420522	0.436505	0.328286	0.348785	0.482973	0.423506	0.4136	0.389889	0.525289	0.421137	0.397803	0.590636	0.381233	0.387308	0.45306	0.411949	0.415835	0.40885	0.501701	0.425003	0.445116	0.486769	0.491388	0.385203	0.348561	0.402136	0.497927	0.561367	0.515451	0.55278	0.506948	0.431063	0.522748	0.340986	0.412253	0.576148
867	0.587775	0.57353	0.504953	0.615225	0.412109	0.391397	0.446156	0.562099	0.455672	0.441194	0.448376	0.422278	0.37058	0.420416	0.436489	0.328217	0.348675	0.482915	0.42342	0.413523	0.389796	0.525221	0.421153	0.397684	0.590588	0.381147	0.38723	0.453003	0.411845	0.415768	0.408755	0.501654	0.424932	0.445025	0.486739	0.491406	0.385265	0.348769	0.402201	0.497955	0.561361	0.515379	0.552722	0.507088	0.431148	0.522712	0.34096	0.412223	0.576351
868	0.587691	0.573511	0.504905	0.615178	0.412053	0.391312	0.44613	0.562008	0.455582	0.441089	0.448276	0.422295	0.370479	0.420323	0.436474	0.328139	0.348566	0.482847	0.423342	0.413452	0.38971	0.525146	0.421181	0.397558	0.590556	0.38107	0.387152	0.452949	0.411743	0.415703	0.408663	0.501622	0.42486	0.444939	0.486708	0.491431	0.385335	0.348967	0.402268	0.49798	0.56138	0.515318	0.552663	0.507226	0.431226	0.522684	0.340927	0.412195	0.576573
869	0.587622	0.57349	0.504862	0.615125	0.41199	0.391239	0.446101	0.561924	0.455486	0.440984	0.448179	0.422311	0.370376	0.420227	0.436477	0.328049	0.348458	0.482769	0.423275	0.413389	0.389632	0.525082	0.421211	0.397443	0.590521	0.380995	0.387073	0.452899	0.411633	0.415628	0.408571	0.501573	0.42478	0.444852	0.486689	0.491447	0.385407	0.349161	0.402345	0.498001	0.561407	0.515266	0.552619	0.507363	0.431303	0.522663	0.340892	0.412163	0.576811
870	0.587567	0.573492	0.504814	0.615068	0.411937	0.391171	0.446059	0.561848	0.455383	0.440908	0.448075	0.422329	0.370272	0.420127	0.436468	0.327969	0.348367	0.482686	0.423212	0.413321	0.389544	0.525017	0.421228	0.397332	0.590479	0.380911	0.386996	0.452846	0.411525	0.415545	0.408478	0.50152	0.424702	0.444762	0.486667	0.491454	0.385481	0.349357	0.402412	0.498012	0.561428	0.515214	0.552579	0.507507	0.431388	0.522656	0.340872	0.412131	0.577045
871	0.587509	0.573518	0.50476	0.61502	0.411895	0.391085	0.44603	0.561772	0.455291	0.440861	0.447977	0.422347	0.370163	0.420045	0.43645	0.327888	0.348296	0.482619	0.423157	0.413253	0.389475	0.52496	0.421256	0.397232	0.590454	0.380842	0.386923	0.452799	0.411442	0.415464	0.40839	0.501493	0.424625	0.444682	0.486644	0.491473	0.385566	0.349558	0.402476	0.498042	0.56144	0.515168	0.552542	0.507657	0.431472	0.522678	0.340859	0.412108	0.577249
872	0.58745	0.573546	0.504702	0.614978	0.411843	0.390982	0.446014	0.561675	0.455207	0.440816	0.447884	0.422357	0.370048	0.419969	0.436438	0.327805	0.348229	0.48257	0.423111	0.413193	0.389423	0.524918	0.421296	0.397146	0.590435	0.380779	0.386856	0.452755	0.411366	0.415381	0.408302	0.501475	0.424544	0.444615	0.486623	0.4915	0.385651	0.349762	0.402549	0.498095	0.561438	0.515104	0.552517	0.507814	0.43156	0.522706	0.340853	0.412088	0.577432
873	0.587377	0.573555	0.504615	0.614941	0.411781	0.390886	0.445996	0.561575	0.455126	0.440751	0.447776	0.422368	0.369934	0.419884	0.43642	0.327737	0.348149	0.482523	0.423052	0.413126	0.389359	0.524873	0.42133	0.397053	0.590395	0.3807	0.386791	0.452704	0.411279	0.415286	0.408196	0.501445	0.424467	0.444544	0.486606	0.491526	0.385727	0.349971	0.402614	0.49816	0.561438	0.515028	0.552494	0.507965	0.431644	0.522714	0.340851	0.412071	0.577617
874	0.587294	0.573551	0.504533	0.614901	0.411719	0.390794	0.445984	0.561487	0.455045	0.440678	0.447672	0.422385	0.369816	0.419791	0.436387	0.327658	0.348069	0.482476	0.42299	0.413054	0.389294	0.524823	0.421351	0.396956	0.590343	0.38062	0.386717	0.452651	0.411188	0.415186	0.408087	0.501414	0.424376	0.444462	0.486586	0.491564	0.385807	0.350179	0.402679	0.498228	0.561436	0.514952	0.552455	0.508107	0.431717	0.522712	0.340848	0.41206	0.577792
875	0.587222	0.573536	0.504473	0.614848	0.411649	0.390704	0.445972	0.56139	0.454967	0.440605	0.447579	0.422397	0.369702	0.419698	0.436369	0.32757	0.347983	0.482426	0.422927	0.412989	0.389236	0.524777	0.421379	0.396867	0.590297	0.380543	0.38663	0.452594	0.411092	0.41509	0.407993	0.501379	0.424286	0.444376	0.486565	0.491594	0.385889	0.350377	0.402752	0.498291	0.56143	0.514865	0.552407	0.508248	0.431799	0.522705	0.340849	0.412045	0.577969
876	0.587156	0.573516	0.504419	0.614789	0.411593	0.390624	0.445946	0.56129	0.454894	0.440537	0.44749	0.422405	0.369602	0.419606	0.436364	0.327498	0.34789	0.482363	0.422851	0.412919	0.389167	0.524727	0.421409	0.396774	0.590251	0.380461	0.386538	0.45253	0.410996	0.414997	0.40791	0.501337	0.424215	0.444284	0.486543	0.491607	0.385964	0.350575	0.40282	0.498335	0.561429	0.514784	0.552351	0.508381	0.431892	0.522695	0.340855	0.412029	0.578163
877	0.587088	0.573504	0.504374	0.614723	0.411564	0.39054	0.44592	0.561198	0.454811	0.440474	0.447414	0.422409	0.369513	0.419513	0.436374	0.32744	0.347798	0.482296	0.422772	0.412836	0.389103	0.524679	0.421419	0.396686	0.590189	0.380376	0.386445	0.452462	0.410909	0.414907	0.407836	0.501284	0.424144	0.444192	0.48653	0.491631	0.386033	0.350778	0.402884	0.498358	0.56143	0.514737	0.552289	0.508497	0.431971	0.522681	0.34085	0.412013	0.578362
878	0.587028	0.5735	0.504342	0.614667	0.411538	0.390445	0.445892	0.561107	0.454736	0.440412	0.447344	0.422396	0.369427	0.419428	0.436391	0.327371	0.347717	0.482238	0.422711	0.412774	0.389057	0.524639	0.421442	0.396606	0.590149	0.380305	0.386364	0.452403	0.410825	0.414823	0.407755	0.501252	0.424063	0.444118	0.486513	0.491651	0.386106	0.350969	0.402949	0.498373	0.561426	0.514698	0.552232	0.508627	0.432051	0.522679	0.340834	0.411989	0.578547
879	0.586967	0.573504	0.5043	0.614624	0.411516	0.39035	0.445859	0.561006	0.454678	0.440337	0.447266	0.422383	0.369353	0.419358	0.43641	0.32732	0.347638	0.482191	0.422652	0.412728	0.389011	0.524601	0.42149	0.396519	0.59013	0.380239	0.386297	0.452343	0.410739	0.414752	0.407661	0.501249	0.423993	0.444063	0.486497	0.491661	0.386182	0.351161	0.403007	0.498395	0.561427	0.514644	0.552181	0.508776	0.432143	0.522685	0.340819	0.411975	0.578732
880	0.586906	0.573509	0.504256	0.614584	0.411502	0.390253	0.445842	0.560895	0.454616	0.440251	0.447185	0.422382	0.369289	0.419291	0.436433	0.327282	0.347559	0.482157	0.422595	0.412683	0.388973	0.524573	0.421543	0.396437	0.590101	0.380173	0.386232	0.452285	0.410647	0.414695	0.407565	0.501251	0.423927	0.444017	0.486491	0.491685	0.386265	0.351364	0.40307	0.498442	0.56143	0.514574	0.552135	0.508928	0.432234	0.522696	0.340806	0.411982	0.578917
881	0.586829	0.573499	0.504203	0.61455	0.411471	0.390153	0.445826	0.560784	0.454544	0.44017	0.447086	0.422384	0.369212	0.419212	0.436451	0.327219	0.347477	0.482124	0.422543	0.412642	0.388945	0.524551	0.421586	0.396362	0.590063	0.380117	0.386175	0.452243	0.410549	0.414638	0.407461	0.501231	0.423853	0.443964	0.486479	0.491725	0.386348	0.351544	0.403141	0.498506	0.561429	0.514513	0.552088	0.509072	0.432308	0.522694	0.340798	0.411974	0.579105
882	0.586759	0.573491	0.504155	0.614524	0.411426	0.390065	0.445806	0.560676	0.454476	0.44009	0.446984	0.42238	0.369136	0.419131	0.436466	0.327157	0.34739	0.482089	0.422488	0.4126	0.388908	0.524544	0.421632	0.396293	0.590031	0.380059	0.386118	0.452209	0.410442	0.414573	0.40736	0.501207	0.423793	0.443895	0.486466	0.491753	0.386436	0.35173	0.403224	0.498572	0.561427	0.514428	0.552036	0.509216	0.43238	0.522688	0.340801	0.411973	0.579292
883	0.586712	0.573502	0.504129	0.614495	0.411387	0.38999	0.445798	0.560572	0.454406	0.440024	0.446905	0.422387	0.369062	0.419062	0.436488	0.327104	0.347305	0.48206	0.422434	0.412551	0.388872	0.524554	0.421666	0.396236	0.589987	0.379997	0.386052	0.452174	0.410357	0.414514	0.407287	0.501178	0.423743	0.443825	0.486464	0.491796	0.386524	0.351937	0.403325	0.498641	0.561427	0.51434	0.551986	0.509357	0.432453	0.522687	0.340816	0.411989	0.579481
884	0.586676	0.573526	0.504104	0.614467	0.411347	0.389927	0.445792	0.560486	0.454339	0.439993	0.446832	0.422409	0.368978	0.419001	0.436512	0.327045	0.347229	0.482039	0.422382	0.412509	0.388847	0.524566	0.421692	0.396184	0.589939	0.379939	0.385986	0.452138	0.410309	0.414462	0.407227	0.501148	0.423691	0.443768	0.48646	0.491853	0.386602	0.352141	0.403428	0.498709	0.561439	0.514288	0.551953	0.509497	0.432532	0.522696	0.340845	0.411991	0.579686
885	0.586624	0.573562	0.504065	0.614433	0.411314	0.38987	0.445783	0.560427	0.45427	0.439986	0.44676	0.422428	0.368905	0.41893	0.436544	0.326991	0.347163	0.482021	0.422341	0.412468	0.38883	0.524573	0.421719	0.396131	0.589901	0.379887	0.385924	0.452116	0.410268	0.414402	0.407161	0.501112	0.423631	0.443701	0.486449	0.49191	0.386668	0.352333	0.403532	0.498765	0.561465	0.51424	0.551928	0.509617	0.432626	0.522709	0.340875	0.411985	0.579897
886	0.586585	0.573618	0.504031	0.61438	0.411304	0.389825	0.445789	0.560392	0.454209	0.439975	0.446696	0.422459	0.368846	0.418871	0.436581	0.326967	0.34711	0.482008	0.422306	0.412424	0.388804	0.524587	0.421759	0.396087	0.589872	0.379832	0.385856	0.452087	0.410232	0.414355	0.407096	0.501092	0.42358	0.443647	0.486458	0.491956	0.386744	0.352547	0.403628	0.498817	0.561502	0.51419	0.551913	0.509745	0.432731	0.522743	0.340896	0.412001	0.580111
887	0.586548	0.573668	0.503985	0.614324	0.411302	0.389787	0.445798	0.560366	0.454163	0.439965	0.44662	0.422507	0.368785	0.418817	0.436601	0.326943	0.347072	0.481991	0.422274	0.412389	0.388777	0.524588	0.421812	0.396038	0.589848	0.379773	0.385794	0.452051	0.410202	0.414319	0.407016	0.501087	0.423534	0.443612	0.486471	0.491996	0.386828	0.352758	0.403703	0.498877	0.561543	0.514152	0.551906	0.509889	0.432853	0.522792	0.34092	0.412016	0.580339
888	0.586489	0.573699	0.503924	0.614281	0.411302	0.389745	0.445807	0.560329	0.454116	0.439953	0.446534	0.422552	0.368731	0.418747	0.436604	0.326912	0.34704	0.481968	0.422253	0.412361	0.388763	0.524576	0.421876	0.395977	0.589824	0.379703	0.385748	0.452019	0.410166	0.414277	0.40692	0.501081	0.423482	0.443568	0.486469	0.492038	0.386912	0.35295	0.403772	0.498944	0.56158	0.514096	0.551897	0.510025	0.432994	0.522838	0.340949	0.412035	0.580565
889	0.586428	0.573722	0.50387	0.614257	0.411305	0.389697	0.445827	0.560282	0.454062	0.439925	0.446457	0.422581	0.368689	0.418679	0.436615	0.326895	0.347003	0.481942	0.422236	0.412321	0.388742	0.524581	0.421947	0.395921	0.589808	0.379644	0.385709	0.452001	0.410107	0.414242	0.406838	0.501059	0.423438	0.443514	0.486479	0.492072	0.387007	0.35315	0.403841	0.499004	0.561609	0.51404	0.551883	0.510148	0.43312	0.522879	0.340969	0.412066	0.580785
890	0.586381	0.573743	0.503828	0.614243	0.411302	0.389654	0.445836	0.560216	0.454026	0.439886	0.44638	0.422609	0.36863	0.418632	0.436632	0.326869	0.346958	0.481905	0.422218	0.412291	0.388704	0.524592	0.422021	0.395868	0.589802	0.3796	0.385674	0.451984	0.410059	0.414216	0.406771	0.501051	0.423402	0.443477	0.486497	0.492092	0.387103	0.35335	0.403922	0.499053	0.56163	0.514007	0.551877	0.510291	0.433224	0.522913	0.340993	0.41209	0.580994
891	0.58633	0.573763	0.503784	0.614244	0.411298	0.389609	0.445837	0.56014	0.453996	0.439848	0.446302	0.422628	0.368573	0.41859	0.436662	0.326835	0.346911	0.48187	0.4222	0.412272	0.38867	0.524602	0.422098	0.395813	0.589795	0.379555	0.385643	0.45197	0.41002	0.414177	0.406707	0.50105	0.42336	0.443441	0.486505	0.492118	0.38719	0.353536	0.404024	0.499096	0.561647	0.51397	0.55187	0.510438	0.43333	0.522945	0.34102	0.412108	0.581192
892	0.586275	0.573786	0.503727	0.614265	0.411295	0.389565	0.445849	0.560083	0.453952	0.439823	0.446233	0.422646	0.368532	0.418549	0.436705	0.326805	0.346867	0.481853	0.422177	0.412255	0.38865	0.524618	0.422182	0.395756	0.589783	0.379503	0.385617	0.451954	0.409976	0.414133	0.406647	0.501045	0.42332	0.443408	0.486506	0.492162	0.387282	0.353714	0.404133	0.499152	0.561669	0.513939	0.551855	0.51058	0.43344	0.522988	0.341043	0.412118	0.581405
893	0.586239	0.573806	0.503688	0.614268	0.411298	0.389525	0.445878	0.560048	0.453921	0.439797	0.446168	0.422683	0.368484	0.418519	0.436765	0.326781	0.346817	0.481851	0.422158	0.412236	0.388631	0.524642	0.422268	0.39571	0.589768	0.379472	0.385569	0.451958	0.409916	0.414109	0.406599	0.501043	0.423292	0.443385	0.486526	0.492216	0.387379	0.353906	0.404236	0.499224	0.561699	0.513929	0.551862	0.510739	0.433528	0.523028	0.341064	0.412129	0.581624
894	0.586213	0.573833	0.503659	0.614249	0.411296	0.389487	0.445909	0.560012	0.453893	0.43978	0.446111	0.422726	0.368434	0.418481	0.436829	0.32675	0.346773	0.481855	0.422145	0.412225	0.388617	0.524663	0.42235	0.395672	0.589746	0.379429	0.385515	0.451955	0.409865	0.414074	0.406544	0.501048	0.423262	0.443364	0.486548	0.492279	0.387477	0.354103	0.404342	0.499301	0.561727	0.5139	0.551868	0.510899	0.433629	0.523072	0.341094	0.412149	0.58183
895	0.586196	0.573874	0.503628	0.61423	0.41129	0.389448	0.445943	0.559978	0.453848	0.439779	0.446065	0.422769	0.368394	0.418435	0.436891	0.326725	0.346738	0.481869	0.422129	0.412214	0.388615	0.524692	0.422426	0.395637	0.589719	0.379367	0.385475	0.451936	0.409829	0.414036	0.406482	0.501048	0.423231	0.443343	0.486567	0.49235	0.387583	0.354303	0.404438	0.499386	0.561748	0.513869	0.551863	0.511047	0.433745	0.523129	0.341129	0.412171	0.582038
896	0.586179	0.573911	0.503603	0.61421	0.411295	0.389399	0.445977	0.559942	0.453802	0.439782	0.446019	0.422817	0.36836	0.418393	0.43695	0.326718	0.346704	0.481881	0.422111	0.412204	0.388621	0.524725	0.4225	0.395602	0.589689	0.379311	0.385442	0.451928	0.409792	0.414018	0.40642	0.501047	0.423205	0.443319	0.486576	0.492422	0.387683	0.354499	0.404522	0.499479	0.561762	0.51385	0.551867	0.511198	0.433855	0.523174	0.341163	0.412183	0.582249
897	0.586169	0.573946	0.503605	0.614183	0.411305	0.389362	0.446013	0.55991	0.453768	0.439778	0.445987	0.422878	0.368312	0.418357	0.437008	0.326706	0.346667	0.481888	0.422102	0.412204	0.388629	0.524751	0.422586	0.395567	0.589674	0.379281	0.385403	0.451925	0.40976	0.414007	0.406371	0.50105	0.423179	0.443288	0.4866	0.492485	0.38778	0.354713	0.404614	0.499567	0.561804	0.513829	0.551879	0.511352	0.433965	0.52322	0.341206	0.41222	0.582445
898	0.586152	0.574006	0.503597	0.614176	0.411309	0.389334	0.446039	0.559871	0.453736	0.439791	0.445952	0.422925	0.368264	0.418328	0.437062	0.326689	0.346649	0.481887	0.422094	0.412208	0.388634	0.524775	0.422676	0.395531	0.58967	0.379251	0.38538	0.451912	0.409753	0.413988	0.406318	0.501059	0.423157	0.443259	0.486631	0.492541	0.38788	0.354922	0.404707	0.499646	0.561856	0.513804	0.551884	0.511503	0.434094	0.523289	0.341256	0.412265	0.582645
899	0.586121	0.574078	0.503575	0.614183	0.411317	0.389305	0.446056	0.559818	0.453723	0.439815	0.445898	0.422959	0.368219	0.418313	0.437113	0.326675	0.346642	0.481883	0.422093	0.412215	0.388638	0.524802	0.422772	0.395497	0.589675	0.379227	0.385369	0.451913	0.409757	0.413972	0.406254	0.501086	0.423145	0.44324	0.486667	0.492595	0.387981	0.355117	0.404798	0.499727	0.561901	0.513778	0.551903	0.511671	0.43423	0.523359	0.341307	0.412309	0.582847
900	0.586102	0.574141	0.503568	0.614195	0.41135	0.389282	0.44609	0.559777	0.453732	0.43983	0.445859	0.423003	0.368176	0.418311	0.437167	0.326668	0.346628	0.48189	0.422106	0.412229	0.388646	0.524834	0.422899	0.395477	0.589708	0.37923	0.385358	0.451923	0.409757	0.41396	0.406206	0.50113	0.42315	0.443238	0.486708	0.49265	0.388095	0.355329	0.404906	0.49982	0.561952	0.513756	0.551925	0.511862	0.434364	0.52343	0.341357	0.412372	0.583054
901	0.586108	0.574196	0.503579	0.614203	0.411367	0.389285	0.44613	0.559761	0.453739	0.439837	0.445839	0.423049	0.36814	0.41831	0.437226	0.326643	0.346609	0.481902	0.422131	0.412255	0.388667	0.524882	0.423033	0.395459	0.589741	0.37922	0.385336	0.451926	0.409746	0.413934	0.40617	0.501173	0.42316	0.443241	0.486763	0.492704	0.388224	0.355549	0.405017	0.49991	0.562016	0.513739	0.551939	0.512051	0.434487	0.52351	0.34141	0.412456	0.583278
902	0.586119	0.574261	0.503589	0.614203	0.411382	0.389283	0.446164	0.559742	0.453757	0.439857	0.445808	0.423089	0.368123	0.418313	0.437292	0.32663	0.346593	0.481915	0.422158	0.41228	0.388686	0.524951	0.423156	0.395446	0.589766	0.379197	0.385318	0.451938	0.409736	0.413909	0.406131	0.501215	0.423164	0.44325	0.486813	0.492767	0.388348	0.355758	0.405124	0.499995	0.56206	0.513723	0.55195	0.512238	0.434605	0.52359	0.341468	0.412531	0.583507
903	0.586137	0.574332	0.503603	0.614202	0.411417	0.389274	0.446213	0.559727	0.453781	0.439885	0.445785	0.423137	0.368125	0.418318	0.43736	0.326644	0.346573	0.481936	0.422185	0.412304	0.388701	0.525034	0.423287	0.395444	0.589801	0.379185	0.385309	0.451946	0.409734	0.413897	0.406099	0.501254	0.42316	0.443268	0.486854	0.492844	0.388463	0.355974	0.405238	0.500084	0.562094	0.513706	0.551953	0.512421	0.434733	0.523672	0.34153	0.412607	0.583734
904	0.586162	0.574379	0.503621	0.614197	0.411454	0.389283	0.446273	0.559723	0.453786	0.439892	0.445778	0.423195	0.368126	0.418311	0.437434	0.32666	0.346545	0.481962	0.422211	0.412336	0.38872	0.525112	0.423424	0.395436	0.589832	0.379165	0.385293	0.451951	0.409725	0.413887	0.406067	0.501291	0.42315	0.443279	0.486884	0.492928	0.388563	0.35619	0.405344	0.500186	0.562136	0.513701	0.551963	0.512593	0.434861	0.523731	0.341573	0.412687	0.583962
905	0.586179	0.574447	0.503628	0.614205	0.411473	0.389299	0.446323	0.55972	0.453787	0.439921	0.445746	0.423249	0.368134	0.418293	0.437525	0.326673	0.346534	0.481982	0.422242	0.412358	0.388739	0.525184	0.423551	0.395424	0.589842	0.37913	0.385277	0.451973	0.409722	0.413882	0.406021	0.50132	0.423138	0.443285	0.486908	0.493012	0.388649	0.356381	0.405437	0.500286	0.562182	0.513699	0.551982	0.512746	0.434993	0.523809	0.341632	0.412751	0.584191
906	0.586185	0.574526	0.503616	0.614241	0.411511	0.38931	0.446385	0.55971	0.453798	0.439963	0.445707	0.423308	0.368144	0.418278	0.437615	0.326696	0.346528	0.482015	0.422271	0.412376	0.388756	0.525253	0.423685	0.39542	0.589857	0.379103	0.385275	0.451991	0.409732	0.413883	0.405977	0.501356	0.423123	0.443297	0.486938	0.493106	0.388742	0.356571	0.405532	0.500405	0.562235	0.513689	0.552005	0.512902	0.435139	0.523905	0.341704	0.412814	0.584414
907	0.586193	0.574575	0.503599	0.614284	0.411567	0.389328	0.446454	0.559699	0.453804	0.439984	0.445682	0.423377	0.368143	0.418266	0.437693	0.326714	0.346518	0.482064	0.42229	0.41241	0.388787	0.52532	0.423823	0.395412	0.589876	0.379072	0.385276	0.451998	0.409734	0.413879	0.405938	0.501404	0.423111	0.443308	0.486974	0.493211	0.388852	0.356764	0.405621	0.500548	0.562293	0.513678	0.552039	0.513073	0.435274	0.523983	0.341764	0.412878	0.584639
908	0.586235	0.574632	0.503617	0.614314	0.411613	0.389349	0.446521	0.559686	0.453791	0.440008	0.445683	0.423437	0.368133	0.418249	0.437775	0.326718	0.346531	0.482122	0.422313	0.412447	0.388846	0.525382	0.423957	0.395402	0.589899	0.379052	0.385271	0.452022	0.409745	0.413883	0.40591	0.501442	0.423121	0.443307	0.486998	0.493319	0.388975	0.356953	0.405709	0.500691	0.562346	0.513681	0.552078	0.513232	0.435405	0.52407	0.341836	0.412925	0.584858
909	0.586274	0.57471	0.503642	0.614353	0.411675	0.38937	0.446597	0.559691	0.453784	0.440052	0.445673	0.423511	0.368141	0.418255	0.437859	0.32674	0.346551	0.482189	0.422339	0.412481	0.388916	0.52546	0.424087	0.395394	0.589937	0.379043	0.385277	0.452047	0.409758	0.413902	0.405896	0.501486	0.423141	0.443319	0.487045	0.493433	0.389117	0.357163	0.405816	0.500826	0.562417	0.513678	0.552108	0.513394	0.435539	0.524185	0.341924	0.412981	0.585078
910	0.586296	0.574777	0.503664	0.614392	0.411742	0.389389	0.44667	0.5597	0.453789	0.440094	0.445662	0.423596	0.368151	0.418279	0.437943	0.326768	0.346563	0.482261	0.422364	0.412525	0.388986	0.525552	0.424217	0.395387	0.589975	0.379024	0.385288	0.452068	0.409766	0.413926	0.405883	0.501546	0.42316	0.443339	0.48711	0.493548	0.389259	0.357383	0.405928	0.500956	0.56249	0.513688	0.552145	0.513569	0.435674	0.524291	0.341989	0.413048	0.585296
911	0.586313	0.574856	0.503695	0.614427	0.411789	0.389393	0.446727	0.559694	0.453806	0.440157	0.445661	0.423672	0.368151	0.418305	0.438045	0.326791	0.346583	0.482325	0.422402	0.412571	0.389045	0.525644	0.424355	0.395395	0.59001	0.379005	0.385295	0.4521	0.409789	0.413958	0.405862	0.501604	0.423183	0.44336	0.487162	0.493648	0.389385	0.357593	0.406036	0.501073	0.562545	0.51373	0.55219	0.513738	0.435822	0.524401	0.342047	0.413111	0.585507
912	0.586313	0.57495	0.50371	0.614463	0.411828	0.38941	0.446796	0.559685	0.453815	0.440216	0.445641	0.423737	0.368159	0.418329	0.438149	0.326828	0.346601	0.482382	0.422454	0.412597	0.3891	0.525718	0.424488	0.395402	0.590057	0.379011	0.385293	0.452138	0.409804	0.413989	0.405826	0.501651	0.423206	0.443379	0.487225	0.493726	0.38952	0.357801	0.406138	0.501183	0.562612	0.513766	0.552238	0.5139	0.435965	0.524502	0.342113	0.413183	0.585731
913	0.586305	0.575027	0.503705	0.614515	0.411892	0.389439	0.446865	0.559696	0.453832	0.44027	0.445617	0.423828	0.368185	0.418355	0.438263	0.326878	0.346609	0.482425	0.422509	0.41263	0.389134	0.525805	0.424627	0.395419	0.590089	0.379011	0.385295	0.452167	0.409822	0.414015	0.405794	0.50171	0.423219	0.443414	0.487288	0.493801	0.389649	0.358	0.406253	0.501296	0.562704	0.513804	0.552299	0.514081	0.436113	0.5246	0.342176	0.413268	0.585968
914	0.586328	0.575101	0.503721	0.614564	0.411963	0.389459	0.446921	0.559715	0.453866	0.440331	0.44563	0.423924	0.368209	0.418372	0.438386	0.326918	0.346619	0.482459	0.422566	0.412675	0.389163	0.525904	0.424776	0.395456	0.590108	0.379015	0.3853	0.452196	0.409857	0.41404	0.405782	0.501764	0.423239	0.443453	0.48733	0.493879	0.389771	0.35818	0.406378	0.501404	0.562793	0.513845	0.55236	0.514263	0.436273	0.524705	0.342256	0.413344	0.586208
915	0.586373	0.575166	0.503749	0.614597	0.412031	0.38948	0.446984	0.559737	0.453904	0.440375	0.445668	0.424007	0.368226	0.418385	0.438498	0.326954	0.346623	0.4825	0.422615	0.412726	0.389214	0.526005	0.424917	0.395495	0.590133	0.379033	0.385302	0.452215	0.409874	0.414059	0.405784	0.501808	0.423273	0.443483	0.487387	0.493961	0.389906	0.358365	0.406498	0.501518	0.562881	0.513858	0.552409	0.514435	0.436419	0.52479	0.342342	0.413424	0.586454
916	0.586423	0.575239	0.503774	0.614635	0.412115	0.389529	0.447073	0.559771	0.453923	0.440405	0.445701	0.424107	0.36826	0.418406	0.438595	0.327001	0.346645	0.482557	0.422663	0.412776	0.389287	0.526114	0.425054	0.395518	0.590157	0.379063	0.385307	0.452242	0.4099	0.414072	0.405791	0.501857	0.423307	0.443503	0.487445	0.49406	0.390058	0.358559	0.406624	0.501658	0.562983	0.513854	0.552457	0.514599	0.43657	0.524885	0.342437	0.413511	0.586696
917	0.58649	0.575337	0.50382	0.614688	0.412197	0.389567	0.447152	0.559827	0.453952	0.440474	0.445735	0.424223	0.368296	0.418426	0.43872	0.327039	0.346694	0.48262	0.422714	0.412828	0.389357	0.526253	0.425204	0.39556	0.590167	0.379084	0.385341	0.452287	0.409962	0.414115	0.40581	0.501901	0.423351	0.443529	0.487507	0.494171	0.39019	0.358757	0.406774	0.501795	0.563086	0.513883	0.55251	0.514751	0.436759	0.525024	0.342543	0.413604	0.586934
918	0.586547	0.575438	0.503856	0.614742	0.412265	0.389601	0.447238	0.559876	0.453995	0.440552	0.445756	0.424325	0.368324	0.418457	0.438854	0.327067	0.346736	0.482688	0.422768	0.41288	0.389434	0.526393	0.425366	0.395602	0.5902	0.379096	0.38538	0.452338	0.410014	0.414161	0.405821	0.501947	0.423393	0.443561	0.487602	0.494283	0.390316	0.358969	0.406922	0.501929	0.56318	0.51392	0.552568	0.51491	0.436949	0.525161	0.342643	0.413717	0.587174
919	0.58659	0.575537	0.503871	0.614797	0.412331	0.389646	0.447344	0.559894	0.454039	0.440628	0.445777	0.424405	0.368353	0.418516	0.438979	0.327099	0.346769	0.482754	0.42284	0.412943	0.389515	0.526514	0.425546	0.395626	0.590268	0.379103	0.385399	0.452403	0.41006	0.414174	0.405814	0.502018	0.423415	0.443599	0.487696	0.4944	0.390446	0.359181	0.407051	0.502068	0.563253	0.513952	0.552643	0.515092	0.43713	0.525293	0.342735	0.413837	0.587397
920	0.586636	0.575645	0.503896	0.614879	0.412413	0.389706	0.447456	0.559942	0.454071	0.440716	0.445796	0.424507	0.368393	0.418563	0.439097	0.327153	0.346819	0.482812	0.422902	0.412995	0.389578	0.526625	0.425738	0.395644	0.590338	0.379122	0.385431	0.452468	0.410134	0.414192	0.405814	0.502085	0.423435	0.443647	0.487782	0.494505	0.390569	0.359402	0.407169	0.502201	0.563342	0.513991	0.552721	0.515273	0.437316	0.525437	0.342829	0.413963	0.587636
921	0.586686	0.575737	0.503929	0.614956	0.412501	0.389765	0.447576	0.559998	0.45411	0.440804	0.445811	0.424609	0.368438	0.418609	0.439214	0.327221	0.346852	0.482866	0.422966	0.413056	0.389644	0.526736	0.425934	0.395677	0.59041	0.379139	0.385477	0.45253	0.410195	0.414234	0.405809	0.502162	0.423476	0.443707	0.487884	0.494611	0.390684	0.35963	0.407302	0.502325	0.563442	0.514032	0.552806	0.515467	0.437498	0.525569	0.342923	0.414087	0.587898
922	0.586744	0.575819	0.503966	0.615021	0.412598	0.389829	0.447704	0.560036	0.454155	0.440887	0.445839	0.4247	0.368487	0.418671	0.439325	0.327297	0.346872	0.482929	0.423044	0.413138	0.389724	0.52685	0.426128	0.39572	0.590484	0.379155	0.38551	0.452599	0.410251	0.41427	0.405793	0.502261	0.423527	0.44377	0.48797	0.494724	0.390812	0.359846	0.407437	0.502455	0.563534	0.514075	0.552897	0.515672	0.437666	0.525699	0.343024	0.414193	0.588152
923	0.586819	0.575908	0.504017	0.615097	0.412704	0.389898	0.447829	0.560089	0.454214	0.440972	0.445881	0.424791	0.368531	0.418727	0.439437	0.327375	0.346902	0.483009	0.423123	0.413221	0.389805	0.526978	0.426314	0.395763	0.590556	0.379182	0.385536	0.452661	0.410316	0.414302	0.405788	0.502355	0.423582	0.443829	0.488047	0.494828	0.390977	0.360058	0.407553	0.502594	0.563633	0.514126	0.552977	0.515859	0.437813	0.525831	0.34313	0.414298	0.588401
924	0.586887	0.575992	0.504074	0.615175	0.412804	0.389974	0.447937	0.560172	0.454284	0.441057	0.445907	0.424905	0.368582	0.418774	0.439584	0.327443	0.346953	0.483097	0.423198	0.413296	0.389887	0.527123	0.426502	0.395826	0.590608	0.379205	0.385595	0.452717	0.410372	0.414369	0.4058	0.502435	0.423649	0.443888	0.488118	0.49493	0.391143	0.360279	0.40769	0.502738	0.563758	0.514192	0.553052	0.516029	0.437955	0.525958	0.343234	0.4144	0.588673
925	0.586954	0.576087	0.504133	0.615241	0.4129	0.390037	0.448044	0.560226	0.454371	0.441144	0.445932	0.425007	0.368642	0.418848	0.439731	0.327493	0.347	0.483196	0.423298	0.413395	0.389982	0.527259	0.426701	0.395887	0.590664	0.379218	0.385645	0.45279	0.410418	0.414453	0.405799	0.502526	0.423725	0.443952	0.488191	0.495058	0.391305	0.36049	0.407832	0.502893	0.563871	0.514267	0.553137	0.516217	0.438115	0.526093	0.343337	0.414503	0.588922
926	0.587021	0.576202	0.504194	0.615325	0.413002	0.39009	0.448149	0.560276	0.454467	0.441237	0.445967	0.425102	0.368695	0.418923	0.439872	0.327537	0.347049	0.483301	0.423395	0.413499	0.390074	0.527383	0.426898	0.395932	0.590731	0.379241	0.385687	0.45286	0.410469	0.414532	0.405798	0.502614	0.423795	0.444027	0.488284	0.495194	0.391467	0.360698	0.407951	0.50305	0.563975	0.514339	0.553218	0.51641	0.438288	0.526232	0.343439	0.414623	0.589156
927	0.587075	0.576313	0.504239	0.615429	0.413104	0.390163	0.448247	0.560337	0.454555	0.441337	0.446001	0.425202	0.368733	0.418979	0.440041	0.327576	0.347109	0.483398	0.423477	0.41358	0.39016	0.527516	0.427082	0.395977	0.590801	0.379275	0.385748	0.452914	0.410532	0.414591	0.405813	0.502703	0.423838	0.444113	0.488371	0.495329	0.391621	0.360896	0.408078	0.503212	0.564084	0.514412	0.553298	0.516598	0.438465	0.526361	0.343551	0.414742	0.589407
928	0.587141	0.576431	0.504288	0.615492	0.413203	0.390231	0.448339	0.560387	0.454624	0.441435	0.446019	0.425306	0.368792	0.419059	0.440197	0.327623	0.347171	0.48349	0.42356	0.413685	0.390243	0.527644	0.427279	0.396017	0.590869	0.379308	0.385808	0.452981	0.410598	0.414646	0.405824	0.502802	0.42388	0.444199	0.488463	0.495467	0.39175	0.36109	0.408228	0.503355	0.564199	0.514479	0.553382	0.516793	0.438675	0.526496	0.343665	0.414857	0.58967
929	0.587212	0.576562	0.504334	0.615552	0.413312	0.390285	0.44845	0.560435	0.454675	0.441528	0.446039	0.425403	0.368848	0.419129	0.440323	0.327685	0.347232	0.483602	0.423642	0.413788	0.390338	0.527769	0.427459	0.39605	0.590934	0.379342	0.385844	0.453051	0.410665	0.414694	0.405824	0.502882	0.423925	0.44427	0.48858	0.495607	0.391891	0.361286	0.408369	0.503507	0.564307	0.514545	0.553461	0.516976	0.438884	0.52664	0.343779	0.414987	0.589918
930	0.587271	0.576681	0.504369	0.615624	0.413423	0.390356	0.448583	0.560493	0.45472	0.441628	0.446068	0.425506	0.368888	0.419178	0.440463	0.327757	0.347295	0.483726	0.423725	0.41387	0.390456	0.527914	0.427625	0.396096	0.590997	0.379369	0.385878	0.45312	0.410742	0.414729	0.405833	0.502955	0.423955	0.444333	0.488687	0.495757	0.392053	0.361485	0.408517	0.503684	0.56442	0.51462	0.553547	0.517147	0.439075	0.526784	0.343898	0.415122	0.590169
931	0.587346	0.576798	0.50442	0.615686	0.413528	0.390448	0.448718	0.560567	0.454781	0.44176	0.446104	0.425631	0.368932	0.419234	0.440618	0.327836	0.347361	0.483846	0.423808	0.413957	0.390583	0.52807	0.427816	0.396142	0.591076	0.37939	0.385922	0.453197	0.410856	0.414758	0.405867	0.503042	0.423974	0.444401	0.488785	0.495912	0.392218	0.361691	0.40867	0.503861	0.564565	0.5147	0.553637	0.517322	0.439276	0.52694	0.344029	0.41525	0.590455
932	0.587413	0.576927	0.504481	0.615732	0.413628	0.390517	0.44885	0.560635	0.454852	0.441881	0.446146	0.425746	0.36901	0.419309	0.440752	0.327913	0.34744	0.483971	0.423901	0.414056	0.39071	0.528224	0.428032	0.396195	0.591157	0.379406	0.385957	0.453274	0.410956	0.414817	0.405892	0.503123	0.424034	0.444454	0.488893	0.496059	0.392378	0.361908	0.408813	0.504029	0.564695	0.514763	0.553734	0.517494	0.439476	0.527089	0.344151	0.415379	0.59071
933	0.587461	0.577054	0.504532	0.615821	0.413734	0.390588	0.448988	0.560706	0.454927	0.442006	0.446203	0.425859	0.369095	0.41937	0.440894	0.327988	0.347525	0.484089	0.423992	0.414126	0.390841	0.528371	0.428233	0.396262	0.591239	0.379426	0.386015	0.453348	0.411043	0.4149	0.405909	0.503216	0.424113	0.444515	0.48899	0.496213	0.392536	0.362116	0.408945	0.504209	0.564809	0.51482	0.553832	0.517667	0.439664	0.527242	0.344279	0.415508	0.590946
934	0.587528	0.57719	0.504593	0.615934	0.413842	0.39067	0.449119	0.560786	0.455009	0.442149	0.446266	0.425979	0.369179	0.419432	0.441041	0.32806	0.3476	0.48419	0.424077	0.414199	0.390954	0.528506	0.428437	0.396324	0.591332	0.379459	0.386094	0.453429	0.411137	0.414994	0.405928	0.503329	0.424197	0.444602	0.489072	0.496369	0.392689	0.362312	0.409076	0.504377	0.564925	0.514877	0.553922	0.517858	0.439862	0.527414	0.34442	0.415626	0.591199
935	0.587602	0.577321	0.50466	0.616032	0.413941	0.390767	0.449249	0.56086	0.455092	0.442279	0.446321	0.426099	0.369257	0.419502	0.441185	0.328125	0.347658	0.48429	0.424169	0.414298	0.391049	0.528644	0.428657	0.396391	0.591424	0.379495	0.386164	0.453512	0.411224	0.415096	0.405951	0.503449	0.424296	0.444691	0.489139	0.496514	0.39285	0.362503	0.409223	0.50453	0.56503	0.514934	0.554018	0.518069	0.440054	0.527566	0.344556	0.415726	0.591457
936	0.587671	0.577454	0.504695	0.616125	0.414048	0.39086	0.44939	0.560936	0.455182	0.442379	0.446364	0.42622	0.369336	0.419589	0.441331	0.328188	0.347728	0.484405	0.424257	0.414405	0.391142	0.5288	0.42887	0.396464	0.591517	0.379535	0.38623	0.453588	0.411283	0.415188	0.405959	0.503579	0.424398	0.444789	0.489215	0.496666	0.393006	0.362686	0.409366	0.504694	0.565135	0.514992	0.554116	0.518283	0.440232	0.527716	0.344686	0.415837	0.5917
937	0.587762	0.577568	0.504748	0.616221	0.414168	0.390959	0.449534	0.561006	0.455283	0.442477	0.446413	0.426346	0.369408	0.419684	0.441488	0.328261	0.347782	0.484512	0.424353	0.414523	0.391239	0.528953	0.429078	0.396522	0.591623	0.379569	0.386292	0.453677	0.411337	0.415263	0.405978	0.503716	0.424486	0.444918	0.489308	0.496832	0.393161	0.362873	0.409503	0.504856	0.565257	0.515059	0.554213	0.518507	0.440406	0.527869	0.3448	0.415955	0.591953
938	0.587847	0.577652	0.504823	0.616312	0.414293	0.39106	0.449677	0.561059	0.455377	0.442566	0.446464	0.426459	0.369471	0.419765	0.441649	0.328337	0.347821	0.484618	0.424467	0.414647	0.391345	0.529105	0.42929	0.396577	0.591718	0.379589	0.386337	0.453766	0.411391	0.415329	0.406014	0.503832	0.424566	0.445037	0.489407	0.496989	0.393323	0.363078	0.409644	0.505024	0.565365	0.515128	0.55432	0.518727	0.440567	0.527996	0.344897	0.416068	0.592197
939	0.587912	0.57775	0.504881	0.616398	0.414422	0.391153	0.449825	0.561121	0.455452	0.442667	0.446505	0.426563	0.369523	0.419831	0.441788	0.328413	0.347882	0.48474	0.424575	0.414772	0.391464	0.529255	0.429515	0.396636	0.591789	0.379621	0.386376	0.453835	0.411487	0.415385	0.406054	0.503928	0.424625	0.445116	0.489508	0.497136	0.393474	0.363308	0.409771	0.505226	0.56546	0.515194	0.554423	0.51893	0.440745	0.528148	0.345006	0.416184	0.592437
940	0.587971	0.577847	0.504928	0.616473	0.414536	0.391228	0.449958	0.561182	0.455535	0.442782	0.446545	0.426672	0.369591	0.41991	0.441925	0.328492	0.347957	0.484857	0.424674	0.414887	0.391589	0.529401	0.429741	0.396693	0.591857	0.37965	0.386424	0.453892	0.411585	0.415429	0.406076	0.50403	0.424675	0.44521	0.489627	0.497298	0.393613	0.363537	0.409887	0.505423	0.565573	0.515257	0.554503	0.519112	0.440939	0.528312	0.345125	0.416304	0.592663
941	0.588027	0.577931	0.504982	0.616551	0.414644	0.391299	0.450077	0.561225	0.455608	0.44289	0.446585	0.426763	0.369667	0.419969	0.44207	0.328567	0.348017	0.484964	0.424786	0.414982	0.391707	0.529542	0.429952	0.396764	0.591911	0.379666	0.386478	0.453958	0.411662	0.415486	0.406094	0.504114	0.424731	0.445297	0.489736	0.497438	0.393775	0.363768	0.410026	0.505601	0.565663	0.515317	0.55459	0.51929	0.441122	0.528447	0.345235	0.416419	0.592867
942	0.588091	0.578039	0.505029	0.616643	0.414759	0.391374	0.450198	0.561276	0.455673	0.443001	0.446624	0.426851	0.369733	0.420023	0.442205	0.328638	0.34808	0.485073	0.424887	0.415077	0.391818	0.529684	0.430156	0.396844	0.591952	0.379693	0.386543	0.454031	0.411749	0.415542	0.406116	0.504189	0.424773	0.445369	0.489831	0.497552	0.393945	0.363999	0.41018	0.505777	0.565747	0.515375	0.554679	0.51948	0.441306	0.528592	0.34535	0.41654	0.593077
943	0.588155	0.578164	0.505075	0.61674	0.414852	0.391446	0.45033	0.561335	0.455752	0.443126	0.446667	0.42696	0.369782	0.420113	0.442325	0.328704	0.348145	0.485177	0.424968	0.415203	0.39193	0.529838	0.430377	0.396915	0.591984	0.379728	0.386604	0.454105	0.411852	0.415572	0.406141	0.504277	0.424801	0.445442	0.48994	0.497681	0.394103	0.364222	0.410332	0.50595	0.565851	0.515433	0.554756	0.519668	0.441499	0.528754	0.345474	0.416663	0.593288
944	0.588235	0.578287	0.505137	0.616824	0.414947	0.391535	0.450455	0.561377	0.455849	0.443251	0.446718	0.427073	0.369858	0.420219	0.44249	0.328782	0.348199	0.485301	0.425071	0.415321	0.392052	0.530023	0.430579	0.396989	0.592032	0.379735	0.386673	0.454185	0.41192	0.415641	0.406158	0.504368	0.424872	0.445541	0.490053	0.497836	0.394265	0.364423	0.4105	0.506112	0.565956	0.515483	0.554852	0.519866	0.441682	0.528881	0.3456	0.416775	0.5935
945	0.588335	0.578421	0.505199	0.616921	0.415078	0.391619	0.450586	0.561423	0.45593	0.443376	0.446768	0.427175	0.369935	0.420308	0.442668	0.328872	0.348258	0.485433	0.425188	0.415426	0.392177	0.530216	0.430774	0.397075	0.592081	0.379755	0.386748	0.454274	0.411996	0.415735	0.40618	0.504454	0.424966	0.445631	0.490156	0.497997	0.394433	0.364621	0.41067	0.506282	0.566046	0.515548	0.554978	0.520073	0.441871	0.529022	0.345734	0.416885	0.593713
946	0.588436	0.578554	0.505256	0.617025	0.415212	0.391685	0.450731	0.561477	0.455999	0.443504	0.446815	0.427279	0.369999	0.420389	0.442837	0.328964	0.348322	0.485547	0.425307	0.415539	0.3923	0.530396	0.430989	0.397164	0.592139	0.379794	0.386804	0.454361	0.412091	0.415816	0.406209	0.504551	0.425064	0.44571	0.490262	0.498173	0.394608	0.364825	0.410824	0.506459	0.566137	0.515639	0.55511	0.520273	0.442069	0.529181	0.345867	0.416993	0.593914
947	0.588539	0.578705	0.505314	0.617123	0.415326	0.391772	0.450895	0.561551	0.456075	0.443644	0.446875	0.427406	0.370073	0.420471	0.443012	0.329056	0.348394	0.485669	0.425411	0.415658	0.392432	0.530561	0.431213	0.397243	0.592247	0.379822	0.386849	0.454436	0.412198	0.415903	0.406245	0.504659	0.425167	0.445795	0.490363	0.49836	0.394787	0.365021	0.410958	0.506643	0.566255	0.515731	0.555224	0.520477	0.442267	0.529347	0.345997	0.417101	0.594135
948	0.588626	0.578859	0.505363	0.617209	0.415452	0.391867	0.451052	0.561637	0.456146	0.443786	0.446919	0.427528	0.370153	0.420528	0.443194	0.329156	0.348462	0.485799	0.42553	0.415748	0.392554	0.530704	0.431418	0.397325	0.592356	0.379851	0.386912	0.454509	0.412297	0.416014	0.40626	0.504765	0.425275	0.445892	0.490457	0.498529	0.394976	0.365215	0.411081	0.506822	0.566389	0.515833	0.555347	0.520693	0.442468	0.529506	0.346136	0.417206	0.594369
949	0.588706	0.578994	0.505422	0.617305	0.415569	0.391947	0.451207	0.561725	0.45622	0.443919	0.446957	0.427653	0.370214	0.420577	0.443351	0.329247	0.348523	0.485887	0.425635	0.415848	0.392662	0.530835	0.431635	0.397404	0.592455	0.379892	0.386974	0.454583	0.41239	0.416084	0.406274	0.504876	0.425348	0.445985	0.490555	0.498673	0.395166	0.36541	0.411212	0.506971	0.566529	0.515951	0.555457	0.520899	0.442665	0.529661	0.34627	0.417311	0.594628
950	0.588803	0.579132	0.505503	0.617416	0.415673	0.392041	0.45136	0.561818	0.456314	0.444053	0.44701	0.427787	0.370272	0.420638	0.443505	0.329326	0.34859	0.485961	0.425719	0.415966	0.39277	0.530976	0.431859	0.397469	0.592566	0.379929	0.387034	0.454652	0.41248	0.41613	0.406305	0.504989	0.425389	0.446071	0.490653	0.498796	0.395339	0.365602	0.41136	0.507104	0.56667	0.516049	0.555544	0.521102	0.442851	0.529814	0.346398	0.417424	0.594929
951	0.588891	0.579272	0.50559	0.617534	0.415771	0.392155	0.451497	0.561911	0.456425	0.444189	0.447074	0.427906	0.370334	0.420735	0.443676	0.329402	0.348665	0.486066	0.425825	0.416089	0.392868	0.531129	0.432068	0.397511	0.592668	0.379961	0.387087	0.454726	0.412567	0.416195	0.406344	0.505109	0.42544	0.446167	0.490764	0.498905	0.395479	0.365805	0.411509	0.507249	0.566823	0.516098	0.555637	0.521316	0.443024	0.52996	0.346521	0.417556	0.595219
952	0.588971	0.57939	0.505671	0.617633	0.415883	0.392249	0.451642	0.561984	0.456535	0.444327	0.447122	0.427998	0.370392	0.420833	0.443851	0.329483	0.348744	0.486175	0.425961	0.416197	0.392972	0.531305	0.432277	0.397554	0.592729	0.379994	0.387155	0.454819	0.412655	0.416252	0.406377	0.50523	0.425506	0.446262	0.490887	0.49905	0.3956	0.366026	0.411667	0.507411	0.566963	0.516147	0.555754	0.521507	0.443212	0.530118	0.346658	0.417694	0.595479
953	0.589064	0.579517	0.50574	0.617726	0.416003	0.392345	0.451798	0.562061	0.45665	0.444462	0.447163	0.428095	0.370466	0.420923	0.444032	0.32957	0.348831	0.486295	0.426087	0.416295	0.393095	0.531493	0.432489	0.397606	0.592796	0.380028	0.38722	0.454908	0.412742	0.416305	0.406415	0.505346	0.425577	0.44635	0.490993	0.499209	0.395723	0.366232	0.411835	0.507582	0.567092	0.516191	0.555867	0.521692	0.443398	0.530277	0.346791	0.417832	0.595742
954	0.589137	0.579647	0.505786	0.617818	0.416125	0.392439	0.451945	0.56215	0.456754	0.444584	0.44719	0.428199	0.37055	0.421013	0.444213	0.329662	0.34891	0.486437	0.426207	0.416385	0.393223	0.531668	0.432698	0.397671	0.592865	0.38007	0.387271	0.454985	0.412825	0.416371	0.406443	0.505453	0.425657	0.44644	0.491092	0.499353	0.395859	0.366421	0.411989	0.50776	0.567224	0.516232	0.555975	0.521891	0.443569	0.530419	0.346915	0.417976	0.595984
955	0.589181	0.579763	0.505817	0.617897	0.416244	0.392523	0.452092	0.562238	0.456836	0.444688	0.447199	0.428298	0.370638	0.421099	0.444401	0.329749	0.348982	0.486604	0.426323	0.416476	0.393347	0.531836	0.432908	0.397751	0.592935	0.380098	0.387337	0.455071	0.412915	0.416452	0.406452	0.505554	0.42576	0.446543	0.49122	0.499497	0.396009	0.366625	0.412113	0.507956	0.56736	0.516289	0.55608	0.52209	0.443735	0.530574	0.347039	0.418129	0.596198
956	0.589255	0.579883	0.505883	0.617964	0.416356	0.3926	0.452245	0.56232	0.456897	0.444805	0.447223	0.428407	0.370718	0.421157	0.444561	0.329831	0.349068	0.486736	0.426425	0.416547	0.393466	0.531992	0.433096	0.397823	0.592999	0.380118	0.387401	0.455166	0.413001	0.416512	0.406478	0.505624	0.425839	0.446624	0.491346	0.499644	0.396157	0.366826	0.412231	0.508123	0.567489	0.516365	0.556186	0.522267	0.44392	0.530722	0.347179	0.418262	0.596436
957	0.589341	0.579995	0.505966	0.618065	0.416466	0.392673	0.452377	0.562415	0.456967	0.44492	0.447263	0.428524	0.370789	0.42122	0.444696	0.329903	0.349139	0.486849	0.426521	0.416613	0.393576	0.532132	0.43328	0.397892	0.593051	0.380144	0.387451	0.455255	0.413078	0.416572	0.406509	0.505692	0.425894	0.446696	0.49147	0.499761	0.396311	0.367024	0.412354	0.508276	0.56761	0.516425	0.556289	0.522448	0.444099	0.530858	0.347309	0.418399	0.596681
958	0.589434	0.580099	0.50604	0.618201	0.41658	0.392749	0.452498	0.56252	0.457059	0.445026	0.44731	0.428637	0.370865	0.421298	0.444838	0.329969	0.349187	0.48697	0.426619	0.416698	0.393689	0.532281	0.433484	0.397968	0.593114	0.38017	0.387516	0.455344	0.413157	0.416645	0.406536	0.505786	0.425956	0.446775	0.491601	0.499876	0.396473	0.367231	0.412487	0.50845	0.56773	0.516481	0.556393	0.522635	0.444273	0.531015	0.347423	0.418556	0.596929
959	0.589548	0.580223	0.50611	0.618316	0.416683	0.392832	0.452617	0.562611	0.457141	0.445144	0.447367	0.428758	0.370942	0.421378	0.445014	0.330051	0.349263	0.487084	0.426747	0.416808	0.393793	0.532457	0.433691	0.39803	0.59321	0.380212	0.387577	0.455449	0.413236	0.416709	0.406579	0.505902	0.426042	0.446855	0.491728	0.500018	0.396615	0.367448	0.412624	0.508626	0.567869	0.516586	0.556522	0.522804	0.444469	0.531182	0.347559	0.418699	0.5972
960	0.589672	0.580352	0.506201	0.61843	0.416794	0.392912	0.452754	0.562683	0.457237	0.445294	0.44744	0.428863	0.371014	0.421468	0.445172	0.330156	0.349354	0.48719	0.42688	0.416923	0.393904	0.532615	0.433893	0.398067	0.593313	0.380257	0.387612	0.455552	0.413308	0.416766	0.406644	0.506017	0.426107	0.446931	0.491834	0.500172	0.396759	0.367639	0.412778	0.508796	0.567999	0.51671	0.556662	0.522986	0.444682	0.531336	0.347699	0.418825	0.597448
961	0.589773	0.580481	0.506271	0.618561	0.41692	0.392991	0.452903	0.562738	0.457352	0.445433	0.447485	0.428956	0.371096	0.42157	0.445329	0.330261	0.349425	0.487331	0.426991	0.417051	0.394039	0.532771	0.434122	0.398127	0.593426	0.380289	0.387681	0.455632	0.413386	0.41684	0.40668	0.506151	0.426171	0.447022	0.491945	0.500341	0.396921	0.367819	0.412934	0.508987	0.568104	0.51683	0.556772	0.523188	0.44488	0.531511	0.347829	0.418955	0.597679
962	0.58986	0.580627	0.506317	0.61868	0.417042	0.393073	0.453044	0.562786	0.457454	0.445553	0.447503	0.429056	0.371181	0.421667	0.445491	0.330354	0.349503	0.487496	0.427089	0.417183	0.39418	0.532934	0.434356	0.398206	0.593544	0.380328	0.387776	0.455698	0.413474	0.416922	0.406689	0.506296	0.426247	0.447119	0.492062	0.500522	0.397083	0.368002	0.413071	0.509176	0.568197	0.516943	0.556854	0.523396	0.445066	0.531694	0.347967	0.419071	0.597922
963	0.589965	0.580789	0.506382	0.61875	0.417159	0.393159	0.453189	0.562859	0.457528	0.445704	0.447542	0.429163	0.371261	0.421743	0.445637	0.330449	0.349619	0.487652	0.427185	0.417308	0.394321	0.533081	0.434563	0.398257	0.593661	0.380373	0.387837	0.455778	0.413584	0.417001	0.406721	0.506404	0.426319	0.447202	0.492163	0.500714	0.397264	0.368176	0.413192	0.509342	0.568291	0.517056	0.556939	0.523605	0.445266	0.531873	0.348127	0.419158	0.598165
964	0.590051	0.580944	0.506454	0.61886	0.417288	0.393228	0.453355	0.562924	0.457598	0.445865	0.447587	0.429246	0.371344	0.42182	0.445766	0.33053	0.349708	0.487795	0.427261	0.417394	0.394454	0.533207	0.434756	0.398319	0.593739	0.380405	0.387897	0.455865	0.413709	0.417102	0.406757	0.506491	0.426389	0.447276	0.492261	0.500895	0.397469	0.368359	0.413326	0.509528	0.568384	0.517109	0.557021	0.523807	0.445464	0.532048	0.348276	0.419261	0.59837
965	0.590122	0.581103	0.506505	0.618977	0.417406	0.393292	0.453501	0.562991	0.457667	0.445999	0.447616	0.429328	0.371414	0.421896	0.445913	0.330599	0.349777	0.487919	0.427351	0.417475	0.394566	0.533356	0.434953	0.398409	0.593801	0.380451	0.387976	0.455941	0.413825	0.417204	0.406777	0.506592	0.426463	0.447359	0.49236	0.501051	0.39765	0.368558	0.413458	0.509712	0.568489	0.517139	0.557119	0.523997	0.445648	0.532212	0.348419	0.419377	0.59858
966	0.590198	0.581255	0.506556	0.619071	0.417511	0.39336	0.453622	0.563075	0.457748	0.446118	0.447648	0.429412	0.371467	0.42197	0.446081	0.330672	0.349851	0.488028	0.427472	0.417588	0.394669	0.533528	0.435167	0.398506	0.593876	0.380499	0.388054	0.456011	0.413927	0.417295	0.406802	0.506702	0.426531	0.447462	0.49246	0.501186	0.397803	0.368759	0.413597	0.509876	0.568593	0.517193	0.557244	0.524185	0.445826	0.532375	0.34856	0.419507	0.59879
967	0.590269	0.581408	0.50662	0.619183	0.417618	0.393415	0.45374	0.563159	0.457827	0.44625	0.447706	0.429503	0.371526	0.422047	0.446282	0.330751	0.349933	0.488119	0.427616	0.417709	0.394777	0.533699	0.435368	0.398596	0.593957	0.380529	0.388113	0.456094	0.414035	0.4174	0.406867	0.506788	0.426627	0.447567	0.492561	0.501325	0.397953	0.368949	0.413783	0.510032	0.5687	0.517271	0.557378	0.524352	0.446015	0.532531	0.348713	0.419651	0.598977
968	0.59034	0.581512	0.506666	0.619313	0.417719	0.393485	0.453876	0.563226	0.457909	0.446341	0.447751	0.429619	0.3716	0.422141	0.446487	0.33083	0.349985	0.488224	0.427753	0.417825	0.394873	0.533897	0.435561	0.398691	0.59401	0.380545	0.388189	0.456173	0.414094	0.41748	0.406906	0.506884	0.426702	0.447664	0.492695	0.501462	0.398063	0.369169	0.413965	0.510202	0.56883	0.517317	0.557503	0.524529	0.44619	0.532664	0.348836	0.419812	0.59921
969	0.590436	0.581593	0.506718	0.619417	0.417832	0.393593	0.454022	0.563313	0.458027	0.446418	0.447789	0.429754	0.371694	0.422252	0.446657	0.330918	0.350037	0.488359	0.427871	0.41797	0.394981	0.534104	0.435778	0.398787	0.594079	0.380565	0.388264	0.456241	0.414129	0.417531	0.406928	0.507017	0.426757	0.447777	0.492849	0.501613	0.398165	0.369388	0.414125	0.510369	0.568956	0.517375	0.557617	0.524742	0.446352	0.53281	0.34894	0.419977	0.59946
970	0.590541	0.581714	0.50679	0.619513	0.417976	0.393719	0.454171	0.563414	0.458164	0.446531	0.447835	0.429888	0.371816	0.422373	0.446803	0.331019	0.350117	0.488508	0.427969	0.418128	0.395113	0.534294	0.436016	0.398892	0.594179	0.380604	0.388325	0.456309	0.4142	0.417597	0.406966	0.507175	0.426842	0.447904	0.492991	0.501788	0.398298	0.369585	0.414286	0.510541	0.569074	0.517465	0.557726	0.524963	0.44652	0.532976	0.349066	0.420135	0.599687
971	0.590665	0.581869	0.506872	0.619605	0.41813	0.393842	0.454327	0.563522	0.458268	0.446689	0.447914	0.430012	0.371957	0.422475	0.446975	0.331124	0.350225	0.488655	0.428065	0.418259	0.395268	0.534486	0.436235	0.398982	0.594274	0.380641	0.388394	0.456404	0.414312	0.417678	0.407023	0.507306	0.426951	0.447998	0.493093	0.501981	0.398453	0.369769	0.414451	0.510734	0.569216	0.517525	0.557844	0.525158	0.446718	0.53314	0.349224	0.420261	0.599944
972	0.590774	0.582019	0.506932	0.6197	0.41826	0.393988	0.454494	0.563635	0.458347	0.446863	0.44796	0.430136	0.37208	0.422559	0.447108	0.331229	0.350324	0.488798	0.428166	0.418369	0.395421	0.534665	0.436448	0.399045	0.594351	0.380685	0.388482	0.456507	0.414424	0.417728	0.40704	0.50742	0.427021	0.448091	0.493205	0.502147	0.398642	0.369957	0.414569	0.510934	0.569372	0.517576	0.557984	0.525355	0.446917	0.533329	0.349369	0.420381	0.60022
973	0.590848	0.58219	0.506995	0.619815	0.418378	0.394111	0.454654	0.563727	0.458438	0.447049	0.447989	0.430231	0.372164	0.422649	0.447227	0.331326	0.350436	0.488926	0.428277	0.418484	0.395567	0.534804	0.436676	0.39911	0.594457	0.380726	0.388567	0.456594	0.414568	0.417813	0.40707	0.507549	0.427107	0.448211	0.493314	0.502293	0.39885	0.370136	0.41469	0.511125	0.569497	0.517657	0.558136	0.525549	0.447124	0.533527	0.349533	0.420504	0.600435
974	0.590929	0.582346	0.507078	0.619926	0.41848	0.394192	0.454808	0.563805	0.458548	0.447221	0.448043	0.430301	0.372213	0.422739	0.447381	0.331411	0.350554	0.489049	0.428399	0.418605	0.395707	0.53494	0.43691	0.399179	0.594581	0.380749	0.388649	0.456673	0.414718	0.417947	0.407139	0.50768	0.427202	0.448332	0.493402	0.502445	0.399025	0.370318	0.414837	0.511313	0.5696	0.517729	0.558288	0.525745	0.447343	0.533702	0.349712	0.420624	0.60063
975	0.591045	0.582468	0.507165	0.620034	0.418559	0.394269	0.454959	0.563885	0.45865	0.447366	0.448116	0.430385	0.372257	0.42279	0.447571	0.331471	0.350641	0.489171	0.428538	0.418695	0.395842	0.535123	0.437114	0.399237	0.594655	0.380769	0.388745	0.456782	0.414835	0.418069	0.407212	0.507759	0.427262	0.448405	0.493493	0.502625	0.399168	0.370527	0.414999	0.511511	0.569723	0.517747	0.558419	0.525932	0.447547	0.533867	0.349861	0.420758	0.600879
976	0.591123	0.582559	0.507232	0.620143	0.418619	0.394357	0.455111	0.563961	0.458731	0.44749	0.448149	0.430517	0.372284	0.422819	0.447696	0.331513	0.350686	0.489309	0.428685	0.418782	0.395958	0.535265	0.437296	0.399284	0.59467	0.380786	0.388807	0.45688	0.414911	0.418169	0.407256	0.507825	0.427341	0.44847	0.493611	0.502791	0.399315	0.370742	0.415133	0.511695	0.569845	0.517786	0.558547	0.526105	0.447711	0.534009	0.349984	0.420892	0.601112
977	0.591211	0.582637	0.507307	0.620231	0.418712	0.394429	0.455253	0.564038	0.458837	0.447614	0.448196	0.430664	0.372337	0.422879	0.447825	0.331586	0.350726	0.489453	0.428805	0.418905	0.396056	0.535414	0.437488	0.399341	0.594716	0.380803	0.388849	0.456944	0.414966	0.418282	0.407312	0.50793	0.427445	0.448544	0.493705	0.502952	0.399438	0.370943	0.415273	0.511852	0.569961	0.517843	0.558666	0.526299	0.44788	0.534119	0.350102	0.421005	0.601325
978	0.59132	0.582733	0.507383	0.62033	0.418859	0.39449	0.455386	0.564117	0.458976	0.447755	0.448253	0.430807	0.372446	0.422976	0.447999	0.331698	0.350772	0.489577	0.428888	0.419046	0.396147	0.535609	0.437692	0.399423	0.594811	0.380839	0.38891	0.456992	0.415026	0.41839	0.407366	0.508054	0.427541	0.448623	0.493782	0.503113	0.399561	0.371129	0.415432	0.511989	0.570088	0.5179	0.558758	0.526512	0.448077	0.534233	0.350214	0.421114	0.601535
979	0.591401	0.582862	0.50744	0.620464	0.419012	0.394573	0.455531	0.564198	0.459074	0.44791	0.448261	0.430941	0.372561	0.423049	0.448179	0.331793	0.350824	0.489688	0.42899	0.419154	0.396259	0.535791	0.437865	0.399535	0.594847	0.380877	0.388979	0.457061	0.415102	0.418447	0.407379	0.508119	0.427623	0.448679	0.493888	0.50327	0.399725	0.371323	0.41558	0.512138	0.570233	0.51796	0.558839	0.526674	0.448274	0.534353	0.350325	0.421221	0.601765
980	0.591442	0.582952	0.50748	0.62059	0.419162	0.394709	0.455707	0.564301	0.459134	0.448053	0.448279	0.43109	0.372656	0.423116	0.44834	0.331898	0.350874	0.489807	0.429106	0.419253	0.396376	0.535926	0.438033	0.399639	0.594902	0.38089	0.389042	0.457111	0.415172	0.418469	0.407391	0.508212	0.427694	0.448765	0.493998	0.503396	0.399896	0.371507	0.415702	0.512302	0.570395	0.518015	0.558949	0.526823	0.448468	0.534488	0.350434	0.421308	0.602004
981	0.591492	0.583043	0.507517	0.620713	0.419327	0.394851	0.455896	0.5644	0.459206	0.448189	0.448319	0.431215	0.372766	0.42321	0.448507	0.33202	0.350931	0.489926	0.429188	0.419353	0.3965	0.536087	0.438226	0.399746	0.59501	0.380931	0.389134	0.457135	0.415264	0.418511	0.407404	0.508336	0.427739	0.448878	0.494091	0.503531	0.400054	0.371691	0.415844	0.51248	0.57056	0.518066	0.55904	0.527003	0.44869	0.534654	0.350551	0.421418	0.602247
982	0.591548	0.583172	0.507559	0.620825	0.419471	0.394966	0.456079	0.564476	0.459279	0.448322	0.448343	0.431302	0.372863	0.423311	0.448658	0.332121	0.351008	0.49005	0.429256	0.419451	0.396641	0.536258	0.438429	0.399855	0.595102	0.380991	0.389228	0.457162	0.415391	0.418587	0.407408	0.508443	0.427782	0.448995	0.494188	0.503688	0.400208	0.371888	0.416008	0.512666	0.570704	0.518122	0.559106	0.527198	0.448916	0.534819	0.350696	0.421554	0.602491
983	0.5916	0.583304	0.50762	0.620895	0.419563	0.395102	0.456253	0.564551	0.459368	0.44845	0.448374	0.431383	0.37291	0.423388	0.448818	0.332204	0.351092	0.490183	0.429373	0.419542	0.396796	0.536404	0.438632	0.399938	0.595152	0.381011	0.389272	0.45724	0.415507	0.418648	0.407454	0.508538	0.427825	0.449115	0.494326	0.503862	0.400368	0.372092	0.416173	0.512855	0.570833	0.518149	0.559207	0.527405	0.449085	0.534972	0.350848	0.421703	0.602739
984	0.591658	0.583418	0.507671	0.620925	0.419636	0.395217	0.456408	0.564614	0.459452	0.448586	0.448429	0.431482	0.372962	0.423463	0.448958	0.332285	0.351176	0.490324	0.429504	0.419635	0.396933	0.536552	0.438839	0.399969	0.595232	0.381012	0.389317	0.45732	0.415617	0.41873	0.407503	0.508641	0.427892	0.44924	0.494463	0.504015	0.40052	0.372297	0.416322	0.513028	0.570943	0.518195	0.559352	0.527615	0.449243	0.535146	0.35101	0.421861	0.60296
985	0.591733	0.583567	0.507744	0.620972	0.419716	0.395254	0.456549	0.564659	0.45955	0.448721	0.448469	0.431563	0.373026	0.423554	0.449085	0.332366	0.351254	0.490475	0.429628	0.41974	0.397068	0.536708	0.439045	0.399989	0.595315	0.381018	0.389358	0.457396	0.415726	0.418846	0.407545	0.508731	0.42798	0.449365	0.494574	0.50417	0.400674	0.372493	0.41646	0.513184	0.571017	0.518284	0.559487	0.527818	0.44941	0.535296	0.351177	0.422001	0.603149
986	0.591831	0.583726	0.507862	0.621046	0.419814	0.395271	0.456686	0.564715	0.459679	0.448836	0.448512	0.431637	0.37309	0.42365	0.449231	0.332459	0.351306	0.490628	0.429747	0.419854	0.397196	0.536862	0.43925	0.400013	0.5954	0.381025	0.389379	0.457488	0.415804	0.418945	0.407619	0.508828	0.428059	0.449488	0.494661	0.504342	0.400823	0.372669	0.416582	0.513329	0.571087	0.518358	0.559605	0.528027	0.449569	0.535414	0.351307	0.422104	0.603325
987	0.591925	0.583842	0.507963	0.621112	0.419912	0.395334	0.456804	0.564778	0.459781	0.448946	0.448542	0.431738	0.373146	0.423722	0.449373	0.33252	0.351341	0.490747	0.429869	0.41995	0.397288	0.536974	0.439437	0.400029	0.595463	0.381036	0.389405	0.457592	0.415879	0.419006	0.407683	0.508909	0.428147	0.449565	0.494761	0.504495	0.400947	0.372848	0.416671	0.51346	0.571192	0.518383	0.559713	0.528213	0.449731	0.535528	0.351401	0.422203	0.603485
988	0.592026	0.583944	0.508054	0.621207	0.42001	0.395396	0.456916	0.564842	0.459818	0.449092	0.448578	0.431866	0.373208	0.42378	0.449493	0.332575	0.351387	0.490856	0.429972	0.420037	0.397363	0.537079	0.4396	0.400076	0.595516	0.381057	0.389467	0.457666	0.415983	0.419043	0.407714	0.508976	0.428207	0.449614	0.494838	0.504624	0.401051	0.373026	0.416752	0.51361	0.571329	0.518434	0.559798	0.528351	0.449939	0.535686	0.351533	0.422304	0.603659
989	0.592139	0.584064	0.508146	0.62131	0.420114	0.395464	0.457036	0.564925	0.459858	0.449235	0.448636	0.431994	0.373267	0.423832	0.449625	0.332643	0.351451	0.490963	0.430044	0.420123	0.397434	0.537201	0.439774	0.400136	0.595565	0.381076	0.389524	0.457731	0.416074	0.419062	0.407757	0.509077	0.428247	0.44967	0.494911	0.504759	0.401167	0.373201	0.416841	0.513769	0.571485	0.518484	0.559859	0.528498	0.450157	0.535855	0.351657	0.422393	0.603861
990	0.592234	0.584186	0.508197	0.621394	0.420218	0.395519	0.457162	0.565001	0.459902	0.449356	0.44868	0.432103	0.373327	0.423875	0.449755	0.332698	0.351533	0.491055	0.430101	0.420203	0.397495	0.537329	0.439968	0.400178	0.5956	0.381102	0.389578	0.45779	0.416148	0.419102	0.407781	0.509196	0.428326	0.449733	0.495009	0.504891	0.401302	0.373393	0.416946	0.513915	0.571629	0.518528	0.559918	0.528672	0.450357	0.536013	0.351761	0.422481	0.604061
991	0.592303	0.584263	0.508216	0.621493	0.420322	0.395534	0.457281	0.56504	0.459955	0.449489	0.448706	0.432198	0.373379	0.423946	0.449886	0.332769	0.351613	0.491127	0.430169	0.420309	0.397554	0.537463	0.44017	0.400227	0.595656	0.381141	0.389652	0.457831	0.416219	0.419165	0.407787	0.509315	0.428428	0.449833	0.495108	0.505009	0.40143	0.373583	0.417101	0.514047	0.571727	0.518574	0.559999	0.5289	0.450522	0.53617	0.351898	0.422586	0.604241
992	0.592369	0.584338	0.508254	0.6216	0.420419	0.39559	0.457411	0.565105	0.460041	0.449607	0.448759	0.432286	0.373431	0.424009	0.450037	0.332854	0.351662	0.491206	0.43027	0.4204	0.397641	0.537615	0.440366	0.400277	0.595716	0.381114	0.389726	0.457871	0.416258	0.419206	0.407811	0.509431	0.428463	0.449946	0.495228	0.505118	0.401577	0.373771	0.417269	0.51421	0.57182	0.51865	0.560103	0.529117	0.450672	0.536336	0.352026	0.422702	0.604448
993	0.5924	0.584415	0.508277	0.621688	0.42052	0.395654	0.457555	0.565184	0.460136	0.449687	0.448769	0.432349	0.37348	0.42406	0.450171	0.33291	0.351675	0.491324	0.430389	0.42049	0.397756	0.537755	0.440559	0.400303	0.595768	0.381096	0.389804	0.457915	0.416279	0.419256	0.407821	0.509541	0.428517	0.450057	0.49532	0.50524	0.401749	0.373938	0.417414	0.514386	0.571924	0.518729	0.560206	0.52933	0.450788	0.536463	0.352099	0.422788	0.604671
994	0.592407	0.584494	0.508301	0.621782	0.42061	0.3957	0.457698	0.565253	0.46024	0.449774	0.448741	0.432405	0.373521	0.424138	0.450303	0.332964	0.35168	0.49148	0.430494	0.42062	0.397882	0.537879	0.440753	0.400335	0.595849	0.381121	0.389885	0.457953	0.416321	0.419316	0.407843	0.509656	0.42859	0.450181	0.495352	0.505383	0.401926	0.374075	0.417557	0.51455	0.572037	0.518798	0.560298	0.529555	0.450883	0.536564	0.352175	0.422842	0.604891
995	0.592431	0.584594	0.508361	0.621874	0.420644	0.395798	0.457814	0.565307	0.460359	0.449899	0.448741	0.432488	0.373563	0.424234	0.450444	0.333024	0.351711	0.491615	0.430549	0.420752	0.397987	0.537991	0.440953	0.400374	0.595957	0.381121	0.389946	0.457974	0.416403	0.419371	0.407917	0.509761	0.428617	0.450293	0.495406	0.505508	0.402077	0.374238	0.417708	0.514666	0.572144	0.518853	0.560367	0.529748	0.451022	0.536672	0.352317	0.422926	0.605068
996	0.592475	0.584688	0.508418	0.621914	0.420709	0.395908	0.457967	0.56539	0.460432	0.450013	0.448743	0.432573	0.373622	0.424284	0.450591	0.333074	0.351757	0.491756	0.430616	0.420806	0.398108	0.538109	0.441111	0.400413	0.596022	0.381105	0.389976	0.458035	0.416469	0.419405	0.407958	0.509829	0.428616	0.450342	0.495494	0.505641	0.402205	0.374414	0.417817	0.514852	0.572255	0.5189	0.560412	0.52988	0.451189	0.536803	0.352436	0.423028	0.605267
997	0.592532	0.584782	0.50848	0.621941	0.420804	0.395948	0.458133	0.56545	0.460482	0.45012	0.448734	0.432642	0.373688	0.424348	0.450754	0.33314	0.351813	0.491904	0.430676	0.420883	0.398235	0.538246	0.44126	0.400468	0.596085	0.381131	0.389987	0.45812	0.416516	0.419453	0.407971	0.50991	0.428671	0.4504	0.495545	0.505796	0.40233	0.374579	0.417923	0.515054	0.572347	0.518978	0.560461	0.530022	0.451335	0.53693	0.352538	0.423097	0.605488
998	0.592614	0.584887	0.508559	0.621977	0.42089	0.395976	0.458259	0.565478	0.46053	0.450214	0.448745	0.432716	0.373767	0.424429	0.45092	0.333215	0.351864	0.492009	0.43072	0.420985	0.398337	0.53838	0.441413	0.400514	0.596154	0.381169	0.389996	0.458208	0.416559	0.419514	0.407982	0.510002	0.428748	0.450457	0.495599	0.505933	0.402448	0.374758	0.418034	0.515207	0.572433	0.519093	0.560533	0.53016	0.451479	0.537054	0.352641	0.423161	0.605706
999	0.592648	0.584867	0.508581	0.621958	0.420903	0.396003	0.458298	0.565467	0.460557	0.45021	0.448767	0.432706	0.373797	0.424461	0.450959	0.333241	0.351875	0.491985	0.430709	0.420993	0.39834	0.538417	0.441427	0.400523	0.596166	0.381155	0.38999	0.458193	0.416547	0.419538	0.407998	0.510013	0.428718	0.450467	0.495634	0.505933	0.402414	0.374775	0.418054	0.515223	0.572398	0.519079	0.5605	0.530158	0.45152	0.537053	0.352662	0.42316	0.605689
1000	0.592655	0.584831	0.50858	0.621952	0.420955	0.395983	0.458314	0.565467	0.460554	0.450185	0.448755	0.43269	0.373809	0.424483	0.450986	0.333261	0.351855	0.491968	0.430738	0.420993	0.398361	0.538443	0.441413	0.400545	0.596149	0.381163	0.390001	0.458219	0.416514	0.419537	0.407946	0.510019	0.428714	0.450463	0.495638	0.505946	0.402395	0.374757	0.418057	0.515277	0.572375	0.519079	0.560494	0.530159	0.451513	0.537058	0.352626	0.423156	0.605711
1001	0.59265	0.584846	0.50858	0.621958	0.420959	0.395983	0.458282	0.565458	0.460552	0.450173	0.448742	0.432699	0.373813	0.424491	0.45099	0.333249	0.351843	0.491955	0.430739	0.421007	0.398361	0.538435	0.441401	0.400548	0.596133	0.381161	0.390017	0.458229	0.416516	0.419528	0.407928	0.510021	0.428733	0.450456	0.495632	0.505938	0.402425	0.374751	0.418047	0.515258	0.572397	0.519114	0.560507	0.530148	0.451496	0.537055	0.352602	0.423145	0.605731
1002	0.592633	0.584874	0.508574	0.621976	0.420924	0.395986	0.458256	0.565462	0.460542	0.45019	0.44874	0.432713	0.373798	0.424467	0.450964	0.333232	0.351848	0.491973	0.430734	0.421008	0.398348	0.538403	0.441402	0.400532	0.596138	0.381165	0.390019	0.458222	0.416543	0.419522	0.407952	0.510017	0.428746	0.450451	0.495612	0.50593	0.402448	0.374754	0.418037	0.515222	0.572429	0.519127	0.560533	0.530142	0.451488	0.537056	0.352614	0.423143	0.605728
1003	0.592614	0.584887	0.508559	0.621977	0.42089	0.395976	0.458259	0.565477	0.46053	0.450214	0.448745	0.432716	0.373767	0.424429	0.45092	0.333215	0.351864	0.492009	0.43072	0.420985	0.398337	0.53838	0.441413	0.400514	0.596154	0.381169	0.389996	0.458208	0.416559	0.419514	0.407982	0.510002	0.428748	0.450457	0.495599	0.505933	0.402448	0.374758	0.418034	0.515207	0.572433	0.519093	0.560533	0.53016	0.451479	0.537054	0.352641	0.423161	0.605706
1004	0.592691	0.585006	0.508602	0.622026	0.420931	0.395993	0.45833	0.565533	0.460554	0.450317	0.448768	0.432804	0.373781	0.42446	0.450988	0.333243	0.351901	0.492123	0.430761	0.421058	0.398402	0.538464	0.441573	0.400518	0.596247	0.381202	0.38998	0.458294	0.416613	0.419529	0.407996	0.510065	0.428809	0.450515	0.495664	0.506044	0.402566	0.374936	0.418137	0.515314	0.572545	0.51916	0.560608	0.530362	0.451582	0.537172	0.352748	0.423299	0.605921
1005	0.592794	0.585112	0.508641	0.622055	0.42097	0.396033	0.458423	0.565594	0.460591	0.450433	0.448795	0.43288	0.373804	0.4245	0.451053	0.333275	0.35194	0.492237	0.430807	0.421141	0.398458	0.538549	0.441731	0.400516	0.596364	0.38123	0.389969	0.458364	0.41667	0.419542	0.408037	0.510115	0.428841	0.450585	0.495742	0.506141	0.40267	0.375111	0.418241	0.515422	0.572666	0.519201	0.56066	0.53058	0.451706	0.537287	0.352872	0.423437	0.606143
1006	0.592893	0.585198	0.508656	0.622066	0.421004	0.396075	0.458523	0.565646	0.460647	0.450558	0.448807	0.432905	0.37383	0.424563	0.451124	0.333314	0.351978	0.492343	0.43087	0.421243	0.398506	0.538643	0.441902	0.400538	0.596499	0.38125	0.389962	0.458424	0.416715	0.419575	0.408063	0.51017	0.428848	0.450674	0.495832	0.506242	0.40276	0.375283	0.418355	0.515553	0.572759	0.51921	0.560717	0.530791	0.451849	0.537405	0.352995	0.423581	0.60635
1007	0.593002	0.585282	0.50867	0.622051	0.421048	0.396121	0.458607	0.56567	0.460719	0.450657	0.448828	0.432926	0.373882	0.424649	0.451212	0.333356	0.352006	0.492416	0.430927	0.42134	0.39855	0.538751	0.442071	0.400582	0.596634	0.381269	0.389959	0.458495	0.416747	0.419607	0.40807	0.510224	0.428834	0.450749	0.495923	0.506333	0.40286	0.375441	0.418474	0.515674	0.572831	0.519217	0.560765	0.530975	0.451992	0.537522	0.353111	0.423714	0.606547
1008	0.593119	0.585361	0.508699	0.622026	0.421095	0.396166	0.458681	0.565658	0.460774	0.450741	0.448866	0.43295	0.373937	0.42472	0.451307	0.333396	0.352032	0.49248	0.430992	0.421415	0.398597	0.538853	0.442221	0.400634	0.596754	0.381295	0.38997	0.458576	0.416757	0.419632	0.408088	0.510257	0.428825	0.450804	0.496012	0.506396	0.402953	0.37559	0.418586	0.515777	0.572889	0.519239	0.560816	0.53112	0.452131	0.537634	0.35321	0.423837	0.606716
1009	0.5932	0.585435	0.508733	0.62201	0.421135	0.396217	0.458731	0.56563	0.460788	0.450808	0.448893	0.432983	0.373976	0.424751	0.451407	0.33343	0.352052	0.492538	0.431061	0.421448	0.398645	0.538944	0.442324	0.400692	0.596827	0.38132	0.389992	0.458653	0.416742	0.419648	0.408113	0.510254	0.428851	0.450819	0.496086	0.506441	0.403041	0.375746	0.418679	0.515869	0.572936	0.519287	0.5609	0.531197	0.452249	0.537744	0.353284	0.423947	0.606864
1010	0.593282	0.585506	0.508778	0.622044	0.421159	0.396285	0.458771	0.565633	0.460804	0.450851	0.448927	0.433058	0.373978	0.42479	0.451524	0.333446	0.352062	0.492579	0.43111	0.421472	0.398697	0.539055	0.442422	0.400751	0.596892	0.381355	0.390021	0.458721	0.416722	0.419654	0.408132	0.510261	0.428887	0.45082	0.496139	0.50648	0.403136	0.3759	0.418794	0.515951	0.573004	0.519363	0.560978	0.531284	0.452342	0.537835	0.353341	0.424039	0.607039
1011	0.593364	0.585576	0.508835	0.62212	0.421186	0.396358	0.458803	0.565639	0.460828	0.450878	0.448976	0.43317	0.373952	0.424839	0.451644	0.333448	0.352073	0.492619	0.431143	0.421497	0.398756	0.539182	0.442529	0.400802	0.59696	0.381411	0.390053	0.458791	0.416697	0.419645	0.408151	0.510287	0.428936	0.450822	0.496178	0.506519	0.403239	0.37605	0.418925	0.516021	0.573085	0.519474	0.561041	0.531406	0.452418	0.537905	0.353387	0.424122	0.607216
1012	0.593415	0.585638	0.508877	0.622206	0.421229	0.396413	0.45884	0.565634	0.46086	0.450904	0.449001	0.433267	0.373914	0.424876	0.451754	0.333456	0.352101	0.492676	0.431173	0.421526	0.398822	0.539314	0.442627	0.400835	0.597026	0.381482	0.390091	0.458864	0.416677	0.419632	0.408178	0.510316	0.428994	0.450825	0.496228	0.506588	0.403344	0.376215	0.41905	0.51611	0.573153	0.519603	0.561099	0.531547	0.452505	0.537974	0.353428	0.424218	0.607391
1013	0.593423	0.585698	0.508884	0.622306	0.421301	0.396446	0.458891	0.565656	0.4609	0.450934	0.449004	0.433347	0.373902	0.424921	0.451851	0.333486	0.352138	0.492726	0.431191	0.42156	0.398888	0.539446	0.442733	0.400847	0.597107	0.381562	0.390127	0.458935	0.416685	0.419629	0.408181	0.510371	0.429042	0.450836	0.496278	0.50669	0.403463	0.376383	0.419172	0.516228	0.573207	0.519746	0.561133	0.531727	0.452613	0.538049	0.353477	0.424315	0.607593
1014	0.593411	0.585741	0.508857	0.622401	0.421411	0.396453	0.458951	0.565679	0.46094	0.450967	0.449006	0.433404	0.37394	0.424983	0.451925	0.333533	0.352164	0.492765	0.431216	0.421606	0.398951	0.539567	0.442863	0.400849	0.597199	0.381653	0.390156	0.459015	0.416711	0.419631	0.40816	0.510446	0.42906	0.450865	0.49634	0.5068	0.403572	0.376556	0.419295	0.516363	0.573245	0.519884	0.561133	0.531928	0.45274	0.538128	0.35353	0.424422	0.607781
1015	0.59338	0.585761	0.5088	0.62245	0.421531	0.396428	0.458998	0.565673	0.460966	0.451002	0.448992	0.433425	0.374008	0.425037	0.451976	0.333604	0.35218	0.492808	0.431263	0.421657	0.399015	0.539666	0.442992	0.400842	0.597279	0.38173	0.390185	0.4591	0.41674	0.419639	0.408143	0.510494	0.429064	0.450882	0.496417	0.506909	0.403664	0.376729	0.4194	0.516499	0.573262	0.519997	0.561121	0.532091	0.45288	0.538225	0.353589	0.424543	0.607942
1016	0.593347	0.585778	0.508723	0.622483	0.421634	0.396392	0.459042	0.56568	0.460972	0.451034	0.448972	0.433433	0.374087	0.425069	0.452022	0.333682	0.352184	0.492848	0.431319	0.421696	0.399081	0.53974	0.443112	0.400827	0.597335	0.381784	0.39021	0.45917	0.416768	0.419661	0.408116	0.510524	0.429058	0.450892	0.496497	0.507001	0.403768	0.376892	0.419497	0.516619	0.573277	0.52008	0.56111	0.532224	0.453009	0.53832	0.353659	0.424655	0.608101
1017	0.593334	0.58581	0.508642	0.622547	0.421707	0.396377	0.459088	0.56571	0.460962	0.451063	0.448961	0.433453	0.374142	0.425088	0.45206	0.333736	0.35217	0.492888	0.431385	0.42172	0.399144	0.539797	0.443237	0.400821	0.597371	0.381834	0.390225	0.459226	0.416789	0.419689	0.408077	0.51055	0.429041	0.450911	0.496583	0.507065	0.40388	0.377056	0.419606	0.516714	0.573319	0.520127	0.561114	0.532339	0.453112	0.538396	0.353739	0.424766	0.60824
1018	0.593355	0.585852	0.508581	0.622612	0.421741	0.396392	0.459124	0.565743	0.460952	0.451089	0.44896	0.433483	0.374156	0.425101	0.452096	0.33376	0.352149	0.492938	0.43146	0.421738	0.399202	0.539851	0.44336	0.400828	0.597386	0.381873	0.390236	0.459275	0.4168	0.419709	0.408052	0.510556	0.429026	0.450929	0.496666	0.507114	0.40399	0.37722	0.419721	0.516787	0.573389	0.520142	0.561146	0.532431	0.453196	0.538466	0.353823	0.42488	0.608369
1019	0.593413	0.585934	0.508565	0.622668	0.421721	0.396437	0.459171	0.565778	0.460963	0.451124	0.448978	0.433526	0.37412	0.425094	0.452139	0.333748	0.352153	0.493013	0.431551	0.421749	0.399273	0.539909	0.443487	0.400838	0.597394	0.381908	0.39025	0.459334	0.416813	0.419724	0.408043	0.510555	0.429026	0.450944	0.496703	0.507175	0.404128	0.377356	0.419829	0.51686	0.573476	0.520163	0.561223	0.532533	0.453291	0.538533	0.353919	0.424956	0.608526
1020	0.593482	0.586034	0.508574	0.622723	0.421689	0.396492	0.459236	0.565812	0.460981	0.451162	0.449011	0.433568	0.374067	0.425077	0.452185	0.333712	0.352171	0.493091	0.431639	0.421753	0.399337	0.539973	0.443617	0.400847	0.597406	0.381951	0.390259	0.459404	0.416826	0.419734	0.408036	0.510572	0.429031	0.450977	0.496741	0.507235	0.404275	0.377495	0.419931	0.516929	0.573561	0.520185	0.561324	0.532655	0.453386	0.538594	0.354012	0.425032	0.608686
1021	0.593558	0.586126	0.508619	0.622764	0.421658	0.396552	0.4593	0.565837	0.460999	0.4512	0.449057	0.433612	0.374008	0.42507	0.452227	0.333667	0.352193	0.493159	0.431719	0.421756	0.399379	0.540051	0.443737	0.400858	0.59743	0.382005	0.390277	0.459499	0.416849	0.419718	0.408055	0.510591	0.429029	0.450998	0.4968	0.507294	0.404385	0.377669	0.420025	0.517	0.573652	0.520202	0.561435	0.532776	0.45349	0.538677	0.354094	0.425144	0.608858
1022	0.59365	0.586189	0.508693	0.622769	0.421645	0.396598	0.459353	0.565875	0.461025	0.45123	0.449109	0.433663	0.373964	0.425083	0.452283	0.333643	0.352215	0.493215	0.431774	0.421773	0.399414	0.540136	0.443856	0.400869	0.597469	0.382036	0.390309	0.459593	0.416882	0.419684	0.408095	0.51061	0.429043	0.45101	0.496849	0.507349	0.404476	0.377834	0.420104	0.517073	0.573742	0.520232	0.561532	0.532902	0.453591	0.538786	0.354157	0.425254	0.609066
1023	0.593737	0.586224	0.508768	0.622739	0.421649	0.396612	0.459404	0.565902	0.46106	0.451236	0.449156	0.433684	0.373938	0.425103	0.452363	0.333638	0.352232	0.493253	0.431808	0.421804	0.399445	0.540235	0.443968	0.400879	0.597525	0.382056	0.39034	0.459675	0.416909	0.419659	0.408134	0.510642	0.429068	0.451031	0.496923	0.507396	0.404559	0.378	0.420191	0.517133	0.573806	0.520276	0.561612	0.533035	0.453672	0.538888	0.354209	0.425364	0.609262
1024	0.593789	0.58624	0.508822	0.622705	0.421678	0.396598	0.459429	0.565921	0.461074	0.451238	0.44918	0.433693	0.373916	0.425118	0.452447	0.333655	0.35224	0.493275	0.431814	0.421834	0.399458	0.540335	0.444054	0.400882	0.597572	0.382073	0.390366	0.459742	0.416932	0.419653	0.408155	0.510667	0.429089	0.451036	0.497043	0.507438	0.404622	0.378192	0.420284	0.517166	0.573863	0.520316	0.561677	0.533132	0.45372	0.538997	0.35426	0.425488	0.609441
1025	0.593841	0.586259	0.508866	0.622682	0.421732	0.396592	0.45944	0.565941	0.461063	0.451251	0.449195	0.433719	0.3739	0.425137	0.452528	0.33369	0.352243	0.493301	0.431828	0.421863	0.399473	0.540429	0.44413	0.400888	0.597615	0.382087	0.390387	0.45981	0.416955	0.419655	0.408162	0.510685	0.42911	0.451025	0.497154	0.507494	0.404688	0.37837	0.420367	0.517195	0.573926	0.520373	0.561741	0.53322	0.453769	0.539103	0.354318	0.425584	0.609647
1026	0.593901	0.586297	0.508899	0.622663	0.421792	0.39661	0.459443	0.56596	0.46105	0.451272	0.44922	0.433761	0.373898	0.425152	0.452608	0.333733	0.352243	0.493326	0.431851	0.421912	0.399492	0.54052	0.444204	0.400894	0.597665	0.382106	0.390405	0.459865	0.416975	0.419669	0.408158	0.510708	0.429129	0.451016	0.497241	0.507556	0.404766	0.37852	0.42045	0.517233	0.573997	0.520463	0.561789	0.533319	0.453824	0.539197	0.354394	0.425636	0.609866
1027	0.593955	0.586352	0.508917	0.622669	0.421829	0.396655	0.459451	0.565964	0.461033	0.451306	0.449249	0.433813	0.373886	0.425151	0.452666	0.333759	0.35225	0.493365	0.431892	0.421977	0.399514	0.540601	0.44428	0.400897	0.59771	0.382149	0.390416	0.459921	0.416986	0.419682	0.408149	0.510747	0.429128	0.451001	0.497314	0.507626	0.40484	0.378683	0.420529	0.517276	0.574068	0.520547	0.561828	0.533424	0.453896	0.539272	0.354477	0.425684	0.610069
1028	0.594011	0.586401	0.50893	0.622723	0.421856	0.396735	0.459473	0.56597	0.46101	0.451353	0.449271	0.433906	0.373871	0.425144	0.452698	0.333777	0.352248	0.493429	0.431953	0.422034	0.399547	0.540672	0.444372	0.400893	0.597757	0.382193	0.390421	0.459991	0.416981	0.419672	0.408151	0.510789	0.429118	0.450977	0.49736	0.507714	0.404919	0.378841	0.420585	0.517323	0.574148	0.520623	0.561875	0.533532	0.453977	0.539326	0.35454	0.425736	0.610283
1029	0.594078	0.58643	0.508946	0.622789	0.421886	0.396823	0.459503	0.565987	0.461009	0.451376	0.44929	0.434003	0.373882	0.425138	0.452734	0.33379	0.352227	0.493488	0.432014	0.422096	0.399581	0.54075	0.444481	0.400884	0.597833	0.382219	0.390435	0.460037	0.416958	0.419645	0.408161	0.510832	0.429115	0.450973	0.497395	0.507785	0.405007	0.378992	0.420638	0.517381	0.574228	0.520705	0.561901	0.533665	0.45405	0.539356	0.354584	0.4258	0.610473
1030	0.594125	0.586456	0.508955	0.622852	0.421904	0.396877	0.459535	0.565984	0.461031	0.451379	0.449294	0.434056	0.3739	0.425127	0.452778	0.333793	0.352211	0.493549	0.432058	0.422161	0.399604	0.540849	0.444595	0.400882	0.59792	0.382237	0.390454	0.460056	0.416926	0.419609	0.408167	0.510877	0.429112	0.450981	0.497439	0.507838	0.405095	0.379165	0.420713	0.517444	0.57428	0.52076	0.561903	0.533804	0.454114	0.539382	0.354625	0.425896	0.610593
1031	0.594143	0.586481	0.50895	0.622923	0.421937	0.396886	0.459573	0.565964	0.461045	0.451376	0.44927	0.434082	0.373922	0.425113	0.452836	0.333802	0.352193	0.49363	0.432106	0.422197	0.39963	0.540967	0.44471	0.400881	0.597992	0.382242	0.390471	0.460083	0.416891	0.419567	0.408162	0.510917	0.429115	0.450992	0.497494	0.507899	0.405193	0.37934	0.420808	0.51751	0.574302	0.520785	0.561924	0.53393	0.454161	0.539405	0.354666	0.426009	0.610687
1032	0.59414	0.586516	0.508942	0.622972	0.422001	0.396861	0.459604	0.565955	0.461056	0.451367	0.449236	0.434096	0.373963	0.425099	0.452916	0.333821	0.35217	0.493698	0.432151	0.422211	0.399644	0.541098	0.444822	0.400872	0.598058	0.382235	0.390492	0.4601	0.416874	0.419543	0.408146	0.510943	0.429129	0.451009	0.497559	0.507948	0.405302	0.379498	0.420924	0.517582	0.574322	0.520807	0.561953	0.534052	0.454198	0.539439	0.354728	0.426127	0.610777
1033	0.594115	0.586592	0.508938	0.623004	0.422076	0.39681	0.459625	0.565938	0.461067	0.45138	0.449201	0.434091	0.373996	0.425087	0.452996	0.333843	0.352175	0.493754	0.432167	0.422233	0.399636	0.541221	0.444921	0.400863	0.598098	0.382227	0.390514	0.460087	0.416886	0.419541	0.408122	0.510956	0.429149	0.451022	0.49762	0.507994	0.405405	0.379657	0.421057	0.517665	0.574342	0.520818	0.561964	0.53417	0.454255	0.539512	0.354822	0.426242	0.610847
1034	0.59408	0.586686	0.508925	0.623052	0.422148	0.396767	0.459666	0.565922	0.461064	0.451418	0.449167	0.434086	0.374013	0.425083	0.453066	0.333872	0.352202	0.493829	0.432184	0.422251	0.399652	0.541316	0.445017	0.400858	0.598099	0.382232	0.39053	0.46009	0.41691	0.419544	0.408102	0.510964	0.42917	0.451026	0.497665	0.508074	0.405489	0.379811	0.421193	0.517758	0.574366	0.520823	0.561994	0.534282	0.454331	0.539585	0.35492	0.426348	0.610936
1035	0.594052	0.586774	0.508915	0.623093	0.422217	0.396752	0.459716	0.565921	0.461058	0.451462	0.449145	0.434107	0.374025	0.42508	0.453123	0.333907	0.352226	0.493898	0.432207	0.422267	0.399684	0.541389	0.445119	0.400845	0.598086	0.382246	0.390542	0.460109	0.416935	0.419556	0.408092	0.510969	0.429194	0.451024	0.497703	0.508164	0.405563	0.379946	0.421317	0.517852	0.574414	0.520837	0.562036	0.534396	0.454412	0.539651	0.355009	0.426447	0.611063
1036	0.594032	0.586829	0.50891	0.62311	0.422266	0.396761	0.459763	0.565926	0.46107	0.4515	0.449116	0.434134	0.374024	0.425075	0.453157	0.333936	0.352249	0.493952	0.432218	0.422295	0.399726	0.541436	0.44523	0.400828	0.598081	0.382258	0.39055	0.460114	0.416943	0.419586	0.408079	0.51096	0.429231	0.451013	0.497743	0.508249	0.405617	0.380072	0.421415	0.517938	0.574478	0.520858	0.562054	0.534514	0.454499	0.539705	0.355071	0.42655	0.611181
1037	0.594035	0.586863	0.508906	0.623135	0.422293	0.396778	0.459809	0.565902	0.46109	0.451529	0.449084	0.434145	0.374005	0.425081	0.453175	0.333961	0.352262	0.493999	0.432219	0.422334	0.399782	0.541488	0.445341	0.400827	0.598096	0.382269	0.390543	0.460127	0.416913	0.419601	0.408063	0.510951	0.429262	0.451007	0.497794	0.508339	0.405664	0.380206	0.421503	0.518013	0.574539	0.52089	0.562062	0.53465	0.454586	0.539748	0.355112	0.426645	0.611301
1038	0.594068	0.586878	0.508896	0.623145	0.422306	0.396819	0.459848	0.565886	0.461097	0.45154	0.449063	0.434163	0.373985	0.425091	0.453197	0.333981	0.352248	0.494045	0.432258	0.422367	0.399856	0.541559	0.445444	0.400832	0.598125	0.382299	0.390546	0.460186	0.416868	0.419604	0.408039	0.510952	0.429267	0.451004	0.497858	0.508417	0.405709	0.380335	0.421594	0.518085	0.574608	0.520941	0.562106	0.534788	0.454663	0.539783	0.355151	0.42673	0.611461
1039	0.594135	0.58689	0.508904	0.623128	0.422326	0.396857	0.459862	0.565872	0.461106	0.451555	0.449068	0.434194	0.373972	0.425092	0.453225	0.334002	0.35222	0.494067	0.432297	0.422405	0.399906	0.541663	0.445536	0.400845	0.598171	0.382322	0.39055	0.460255	0.416825	0.419603	0.408025	0.510972	0.429263	0.450994	0.497927	0.508467	0.405773	0.38045	0.421692	0.518148	0.574678	0.520978	0.56215	0.534918	0.454753	0.53985	0.355204	0.426802	0.611631
1040	0.594235	0.586929	0.50894	0.623122	0.422342	0.396892	0.459871	0.565856	0.461117	0.451576	0.4491	0.434236	0.373962	0.425087	0.45326	0.334017	0.352195	0.494071	0.432322	0.42245	0.399943	0.541777	0.445623	0.400862	0.59823	0.382324	0.390543	0.460318	0.416793	0.419589	0.408038	0.511001	0.429243	0.450998	0.497989	0.508513	0.405848	0.38057	0.421797	0.518207	0.574744	0.521031	0.562193	0.535044	0.454868	0.53995	0.355271	0.426862	0.611788
1041	0.594335	0.587003	0.508984	0.62314	0.422354	0.396928	0.459899	0.565846	0.461112	0.451611	0.44915	0.434281	0.37396	0.425074	0.453313	0.33403	0.352195	0.494086	0.432346	0.422486	0.399985	0.541896	0.445706	0.400888	0.598286	0.38232	0.390542	0.460388	0.416788	0.419558	0.408079	0.511034	0.429218	0.451016	0.498033	0.508565	0.405933	0.380699	0.421918	0.518279	0.574791	0.521106	0.562246	0.535159	0.455006	0.540071	0.355354	0.426911	0.611941
1042	0.594422	0.587083	0.509025	0.623164	0.422364	0.396965	0.459939	0.565865	0.461093	0.451654	0.449222	0.434328	0.373972	0.425042	0.453387	0.334051	0.352225	0.494122	0.432383	0.422503	0.400027	0.542008	0.445794	0.40092	0.598327	0.382303	0.390548	0.460454	0.416799	0.41952	0.40814	0.511063	0.429209	0.451025	0.498067	0.508625	0.406023	0.380827	0.42205	0.518363	0.574833	0.521165	0.5623	0.535241	0.455141	0.540183	0.355441	0.426963	0.612077
1043	0.594509	0.58716	0.509092	0.623191	0.422364	0.396985	0.459983	0.565887	0.461079	0.451689	0.449297	0.434376	0.373983	0.425001	0.45347	0.334075	0.35227	0.494157	0.432409	0.422502	0.400063	0.542113	0.445894	0.400959	0.598374	0.382267	0.390533	0.460488	0.416805	0.419472	0.40822	0.511089	0.429205	0.451024	0.498106	0.508697	0.406107	0.380971	0.422179	0.518446	0.574874	0.521214	0.562324	0.535316	0.45526	0.540271	0.355514	0.427029	0.612172
1044	0.594558	0.58722	0.509151	0.623211	0.422354	0.396995	0.460036	0.565888	0.461062	0.451712	0.449338	0.43441	0.37398	0.424977	0.453552	0.33409	0.352324	0.494208	0.432441	0.422489	0.400119	0.542207	0.446	0.400992	0.598429	0.382255	0.390512	0.46051	0.416815	0.419415	0.408283	0.511104	0.429199	0.451016	0.498149	0.508773	0.406182	0.381131	0.42229	0.518526	0.574897	0.521262	0.562333	0.535401	0.455355	0.540334	0.355572	0.427113	0.61225
1045	0.594572	0.587239	0.509177	0.62321	0.422349	0.397002	0.460077	0.565883	0.461044	0.451733	0.449356	0.434438	0.373968	0.424959	0.453623	0.334106	0.352368	0.494276	0.432495	0.422472	0.400171	0.542289	0.446102	0.40101	0.598473	0.382269	0.390505	0.460531	0.416815	0.419365	0.408312	0.511115	0.429193	0.450989	0.498207	0.508842	0.406258	0.381291	0.422381	0.518591	0.574918	0.521281	0.562341	0.535484	0.455412	0.540371	0.355622	0.427213	0.612342
1046	0.594595	0.587232	0.509202	0.623204	0.422358	0.397006	0.460099	0.565869	0.46104	0.451754	0.449362	0.434485	0.373944	0.424943	0.453669	0.334129	0.352364	0.494328	0.432547	0.422456	0.400209	0.542358	0.446188	0.401017	0.598514	0.382284	0.390494	0.460537	0.416795	0.419321	0.408319	0.511135	0.429173	0.45095	0.498288	0.508912	0.406335	0.381459	0.422452	0.518635	0.574948	0.521296	0.562335	0.535571	0.45545	0.540389	0.35566	0.427327	0.612447
1047	0.594597	0.587202	0.50921	0.623186	0.422374	0.397006	0.460123	0.565816	0.461052	0.451774	0.449339	0.434537	0.373909	0.424951	0.453689	0.334141	0.352322	0.494361	0.432588	0.422459	0.400254	0.542424	0.446271	0.401012	0.598563	0.382317	0.390478	0.460542	0.416778	0.419283	0.4083	0.511162	0.429137	0.450924	0.498369	0.508971	0.406415	0.381634	0.422506	0.518666	0.574953	0.52133	0.562329	0.535687	0.45549	0.540398	0.355685	0.427458	0.612553
1048	0.594555	0.587161	0.509175	0.62316	0.4224	0.397004	0.46014	0.565747	0.461071	0.451801	0.449306	0.434591	0.37388	0.424965	0.453692	0.334145	0.352262	0.494394	0.432626	0.422495	0.400279	0.542488	0.446366	0.400999	0.598603	0.382344	0.39047	0.460568	0.416762	0.419252	0.408254	0.511189	0.429105	0.450916	0.498445	0.509011	0.406504	0.3818	0.422559	0.518693	0.574942	0.521356	0.562346	0.535817	0.455533	0.540409	0.355712	0.427588	0.61267
1049	0.594524	0.587132	0.509138	0.62315	0.422427	0.397001	0.460153	0.565701	0.46108	0.451827	0.449294	0.434656	0.373849	0.424964	0.453684	0.334152	0.352185	0.494422	0.432656	0.422538	0.400275	0.542551	0.446458	0.40099	0.598623	0.382339	0.390468	0.460593	0.416737	0.419221	0.408206	0.511213	0.429085	0.450912	0.498508	0.509057	0.406589	0.381955	0.42263	0.518722	0.574945	0.521379	0.562371	0.535933	0.455588	0.540417	0.355743	0.427704	0.612793
1050	0.594494	0.58712	0.509107	0.623151	0.422453	0.39699	0.460182	0.565658	0.46108	0.451846	0.449285	0.434711	0.373818	0.424965	0.453681	0.33416	0.352113	0.494448	0.43268	0.422582	0.400276	0.542626	0.446553	0.40099	0.598637	0.382322	0.390465	0.460621	0.416715	0.419183	0.408159	0.511234	0.429071	0.450911	0.498561	0.509107	0.406669	0.382109	0.422719	0.518762	0.574941	0.521409	0.562403	0.536048	0.455663	0.540421	0.355775	0.427816	0.612905
1051	0.594445	0.587133	0.509076	0.623147	0.422477	0.396951	0.460213	0.565607	0.461073	0.451845	0.449285	0.43472	0.373787	0.424982	0.453699	0.334155	0.352081	0.494474	0.432717	0.422652	0.400267	0.542726	0.446666	0.400993	0.598645	0.38232	0.390462	0.460662	0.416709	0.419128	0.408107	0.511252	0.429051	0.450908	0.498609	0.509144	0.406766	0.382255	0.422835	0.518804	0.574939	0.521405	0.562465	0.536177	0.455747	0.540451	0.355835	0.427926	0.613001
1052	0.59441	0.58717	0.50906	0.623151	0.422505	0.396911	0.460234	0.565577	0.461057	0.451838	0.449299	0.434721	0.37376	0.424987	0.453726	0.334156	0.352072	0.494503	0.432762	0.422717	0.400247	0.542826	0.446774	0.40099	0.598639	0.382312	0.39046	0.460705	0.416706	0.419073	0.408063	0.51126	0.429031	0.450887	0.49866	0.509179	0.406856	0.382392	0.422957	0.518848	0.574954	0.521392	0.562533	0.536293	0.455839	0.540497	0.355909	0.428016	0.613101
1053	0.594405	0.587231	0.509064	0.623171	0.422533	0.396873	0.460267	0.565559	0.461034	0.451842	0.44931	0.434711	0.373728	0.424982	0.453758	0.33417	0.352083	0.494528	0.432811	0.422751	0.400248	0.542914	0.446845	0.400974	0.598618	0.382303	0.390459	0.460728	0.416716	0.419023	0.408028	0.511253	0.429031	0.450844	0.498709	0.509225	0.406934	0.382523	0.423072	0.518897	0.574968	0.521409	0.562572	0.536377	0.455952	0.54056	0.355986	0.428086	0.613204
1054	0.594386	0.587298	0.509053	0.623182	0.42257	0.396847	0.460302	0.565523	0.461036	0.451857	0.449295	0.434684	0.373709	0.424983	0.453807	0.334189	0.352112	0.494545	0.432865	0.422791	0.400273	0.543002	0.44692	0.400958	0.59861	0.3823	0.390439	0.460757	0.416736	0.418981	0.407993	0.511249	0.429015	0.450808	0.498781	0.509265	0.40701	0.382672	0.42319	0.518953	0.57496	0.521451	0.562606	0.53649	0.456064	0.540631	0.356059	0.428162	0.613298
1055	0.594357	0.587367	0.509029	0.623185	0.422601	0.396834	0.460327	0.565473	0.461057	0.451872	0.449271	0.434664	0.373713	0.424985	0.453869	0.334203	0.352143	0.494566	0.432906	0.422839	0.400313	0.543089	0.447001	0.400949	0.598621	0.382302	0.390405	0.460792	0.416757	0.418947	0.407952	0.511255	0.429008	0.450776	0.498873	0.5093	0.407071	0.382821	0.423307	0.519011	0.574943	0.521492	0.562627	0.536616	0.456157	0.540703	0.356117	0.428233	0.613393
1056	0.594344	0.587428	0.509004	0.623185	0.422612	0.396845	0.460338	0.565431	0.461077	0.451897	0.449248	0.434675	0.373723	0.424977	0.453926	0.334218	0.352163	0.494587	0.432941	0.422865	0.400366	0.543162	0.44707	0.400943	0.598645	0.382299	0.39037	0.460824	0.416763	0.418935	0.40792	0.511271	0.429031	0.450747	0.49896	0.509333	0.407108	0.382955	0.423418	0.519061	0.574923	0.521542	0.562619	0.536732	0.456227	0.540764	0.356143	0.428296	0.613508
1057	0.594354	0.58748	0.508997	0.623173	0.422608	0.396867	0.460353	0.565395	0.461098	0.45192	0.449225	0.43469	0.373721	0.424973	0.453991	0.334221	0.35218	0.49462	0.432982	0.42289	0.400424	0.543246	0.447147	0.40095	0.598683	0.382306	0.390343	0.460854	0.41676	0.418926	0.407898	0.511298	0.429047	0.450719	0.499059	0.509381	0.407149	0.383089	0.423538	0.519113	0.574915	0.521581	0.562619	0.536853	0.45629	0.540832	0.356163	0.428375	0.613631
1058	0.59438	0.587517	0.509004	0.623156	0.422601	0.396891	0.460373	0.565367	0.461124	0.451929	0.449217	0.434718	0.373726	0.424977	0.454063	0.33421	0.352187	0.494669	0.433019	0.422931	0.400484	0.543343	0.447254	0.400966	0.598744	0.382335	0.390326	0.460889	0.41674	0.4189	0.407897	0.511339	0.429051	0.450705	0.499171	0.509445	0.407199	0.383228	0.423672	0.519168	0.574927	0.521594	0.562636	0.536986	0.456341	0.540895	0.35619	0.428471	0.613773
1059	0.594428	0.587535	0.509026	0.623159	0.422588	0.396928	0.460394	0.565375	0.461136	0.451933	0.449238	0.43478	0.373713	0.42497	0.454118	0.334199	0.352192	0.49472	0.433059	0.422958	0.400541	0.543434	0.447369	0.40097	0.598793	0.382376	0.390323	0.460926	0.416707	0.418851	0.407918	0.511371	0.429057	0.450692	0.49927	0.509511	0.407261	0.383353	0.423799	0.51923	0.574971	0.521612	0.562662	0.537093	0.456392	0.540942	0.356227	0.428563	0.613952
1060	0.594485	0.587545	0.509063	0.623172	0.422597	0.396969	0.460427	0.56541	0.461135	0.451948	0.44927	0.434849	0.373683	0.424957	0.454156	0.334204	0.352206	0.494768	0.433102	0.422971	0.400586	0.543529	0.447489	0.400968	0.598824	0.382406	0.39032	0.460961	0.41668	0.41878	0.407951	0.511391	0.429049	0.450685	0.499348	0.50958	0.407336	0.38348	0.423908	0.519306	0.575033	0.521655	0.562696	0.537195	0.456469	0.540982	0.356278	0.428656	0.614133
1061	0.594529	0.587556	0.509094	0.6232	0.422641	0.397006	0.460474	0.565454	0.461144	0.451967	0.449311	0.434921	0.37367	0.424946	0.454193	0.334231	0.352215	0.494818	0.433127	0.422993	0.400623	0.543633	0.447621	0.400968	0.598856	0.382419	0.390314	0.460994	0.416659	0.418696	0.407988	0.511404	0.429032	0.450696	0.499424	0.50965	0.407423	0.383628	0.424012	0.519396	0.575099	0.521708	0.56273	0.537316	0.456561	0.541011	0.356345	0.428754	0.614311
1062	0.594556	0.587559	0.509112	0.623261	0.422695	0.397046	0.460519	0.5655	0.461161	0.451983	0.449358	0.435005	0.373664	0.42494	0.45422	0.334271	0.35222	0.494853	0.433136	0.42301	0.400658	0.543741	0.447752	0.400969	0.59889	0.38241	0.390303	0.461028	0.416637	0.418619	0.408018	0.51142	0.429025	0.45072	0.499489	0.509694	0.407513	0.383784	0.424117	0.519482	0.575159	0.521766	0.562747	0.537451	0.456643	0.54102	0.356412	0.428851	0.614489
1063	0.594566	0.587571	0.509131	0.623327	0.422752	0.397083	0.460561	0.565521	0.461186	0.452002	0.449397	0.435071	0.373645	0.424947	0.454243	0.334305	0.352223	0.494878	0.433154	0.423021	0.400683	0.543861	0.447878	0.400987	0.598916	0.382363	0.390286	0.461066	0.416627	0.418571	0.408027	0.51144	0.429025	0.45075	0.499551	0.509715	0.407606	0.383941	0.424217	0.519563	0.575196	0.521819	0.562757	0.537599	0.45672	0.541028	0.356467	0.428949	0.614621
1064	0.594577	0.587608	0.509169	0.623378	0.422809	0.397094	0.460606	0.565509	0.461218	0.452019	0.449435	0.435116	0.373645	0.424966	0.454279	0.334336	0.352216	0.494912	0.433173	0.423038	0.400703	0.543991	0.448002	0.401025	0.598946	0.382292	0.390274	0.461092	0.416624	0.418548	0.408035	0.511459	0.429039	0.450778	0.499627	0.509741	0.40769	0.384096	0.424331	0.519632	0.575217	0.521836	0.562755	0.53774	0.456793	0.541047	0.35652	0.429049	0.614714
1065	0.594603	0.58765	0.509216	0.62342	0.422849	0.397094	0.460644	0.56549	0.461246	0.452029	0.449475	0.435162	0.373643	0.424984	0.454322	0.334357	0.352212	0.494953	0.433197	0.423052	0.400737	0.544122	0.448117	0.40107	0.59898	0.38222	0.39027	0.461115	0.416608	0.418548	0.40805	0.51148	0.429071	0.450786	0.499722	0.509766	0.407763	0.384254	0.42448	0.519688	0.575232	0.521823	0.562747	0.53786	0.456856	0.541066	0.356574	0.429159	0.6148
1066	0.594632	0.587698	0.509257	0.62344	0.422877	0.39709	0.460673	0.565464	0.461266	0.452042	0.449508	0.435197	0.373619	0.424989	0.454361	0.33436	0.352222	0.494999	0.433256	0.423063	0.40078	0.544244	0.448229	0.401118	0.598995	0.382157	0.390264	0.461145	0.416604	0.418556	0.408054	0.511503	0.429107	0.450773	0.499823	0.509793	0.407832	0.384405	0.424638	0.519742	0.575242	0.521815	0.562765	0.537955	0.456929	0.541091	0.356629	0.429271	0.614873
1067	0.59467	0.587759	0.509298	0.623442	0.422912	0.397075	0.460701	0.565423	0.461273	0.45206	0.449541	0.435225	0.373597	0.424981	0.454399	0.334363	0.352242	0.495053	0.433331	0.423079	0.400823	0.54435	0.448338	0.401157	0.598995	0.382109	0.39026	0.461174	0.41661	0.418556	0.408061	0.511517	0.429143	0.450752	0.499922	0.509837	0.407893	0.384546	0.42479	0.519797	0.575247	0.521815	0.562799	0.538023	0.457013	0.541126	0.356687	0.429373	0.614936
1068	0.594724	0.587813	0.509324	0.623449	0.422958	0.397058	0.460722	0.565394	0.461255	0.452082	0.449581	0.43527	0.373588	0.424954	0.454438	0.334386	0.352275	0.495106	0.433401	0.423099	0.400864	0.544437	0.448433	0.401182	0.598989	0.382096	0.390252	0.461203	0.416621	0.418541	0.408076	0.511523	0.429172	0.450727	0.500011	0.509888	0.407949	0.384683	0.424939	0.519849	0.575265	0.521828	0.562845	0.538081	0.457105	0.541166	0.356751	0.429469	0.615029
1069	0.594781	0.587836	0.50933	0.623472	0.422996	0.397057	0.460747	0.565367	0.461236	0.452089	0.44961	0.435306	0.373552	0.424924	0.45446	0.334397	0.352312	0.495159	0.433465	0.423129	0.400912	0.544516	0.448523	0.401195	0.598998	0.382099	0.390255	0.461241	0.41663	0.41853	0.408078	0.511541	0.429194	0.450714	0.500084	0.509942	0.408008	0.384828	0.425081	0.519903	0.57528	0.521867	0.562904	0.538165	0.457191	0.541215	0.356811	0.429565	0.615129
1070	0.594835	0.587857	0.509338	0.623527	0.423028	0.397066	0.460782	0.565311	0.461228	0.452084	0.44964	0.435329	0.37351	0.424904	0.454477	0.33441	0.352332	0.495208	0.433549	0.423172	0.400947	0.544596	0.448614	0.401198	0.59901	0.382115	0.390277	0.461287	0.416654	0.418508	0.408075	0.511556	0.429202	0.45072	0.500142	0.510011	0.408086	0.38497	0.425198	0.519962	0.57529	0.521925	0.562974	0.538265	0.457259	0.54128	0.356868	0.429645	0.615222
1071	0.594905	0.587868	0.509367	0.623597	0.423057	0.39709	0.460831	0.565242	0.461231	0.452077	0.44967	0.43535	0.373483	0.424907	0.454489	0.334432	0.352339	0.495263	0.43362	0.423214	0.400973	0.544675	0.448708	0.401192	0.599039	0.382144	0.390299	0.461328	0.416666	0.41847	0.408087	0.511567	0.429196	0.45074	0.500205	0.51009	0.408174	0.385103	0.425303	0.520029	0.575305	0.521963	0.563026	0.538378	0.457302	0.541347	0.356914	0.429715	0.615311
1072	0.594966	0.587873	0.509393	0.623658	0.42307	0.397125	0.460886	0.565188	0.461257	0.452077	0.449699	0.435381	0.373461	0.424925	0.454504	0.334455	0.352342	0.495332	0.433676	0.42326	0.40101	0.544765	0.44881	0.401186	0.599093	0.382164	0.390316	0.461364	0.41666	0.418438	0.408102	0.511586	0.429196	0.450767	0.500272	0.510174	0.408277	0.38525	0.425409	0.520108	0.575334	0.521985	0.563065	0.538507	0.457335	0.541413	0.356954	0.42979	0.61541
1073	0.595006	0.587884	0.509414	0.623702	0.423077	0.397171	0.460947	0.565152	0.46131	0.452081	0.449725	0.435419	0.373451	0.424959	0.454523	0.33448	0.352334	0.495404	0.433744	0.423312	0.401055	0.54488	0.448926	0.401189	0.599155	0.382177	0.390322	0.461411	0.416643	0.418418	0.40812	0.511612	0.429207	0.450792	0.500359	0.510253	0.408388	0.385409	0.425528	0.520196	0.575386	0.521996	0.563106	0.538645	0.457361	0.541474	0.356993	0.429875	0.61553
1074	0.595032	0.587924	0.509418	0.623716	0.423094	0.397224	0.461005	0.56514	0.461366	0.452106	0.449755	0.43547	0.373468	0.424996	0.454552	0.334515	0.352326	0.495468	0.433814	0.423355	0.401096	0.545	0.449047	0.401205	0.599203	0.382189	0.390298	0.461462	0.416631	0.418392	0.408135	0.511639	0.429231	0.450809	0.500455	0.510318	0.4085	0.385557	0.425653	0.520291	0.575467	0.521992	0.563155	0.538776	0.457407	0.541524	0.357029	0.429969	0.615684
1075	0.59505	0.587987	0.509404	0.623711	0.423116	0.397281	0.461056	0.565171	0.461405	0.452149	0.44979	0.435535	0.373493	0.425025	0.454602	0.334551	0.352325	0.495531	0.433866	0.423388	0.401151	0.54513	0.449159	0.401231	0.599241	0.382192	0.390264	0.461518	0.416611	0.418371	0.408146	0.511662	0.429262	0.450817	0.500546	0.510364	0.408602	0.385701	0.425797	0.520386	0.575566	0.521977	0.563207	0.538901	0.457471	0.541567	0.357071	0.430075	0.61587
1076	0.595066	0.588072	0.509393	0.623709	0.423142	0.397327	0.4611	0.565213	0.461435	0.452194	0.449834	0.435588	0.373514	0.425047	0.454666	0.334591	0.352326	0.49558	0.433927	0.423432	0.401218	0.545277	0.449267	0.401269	0.599261	0.382188	0.390244	0.461587	0.416595	0.418363	0.408157	0.511671	0.429296	0.450815	0.500631	0.510399	0.408685	0.385841	0.425957	0.520461	0.575655	0.521973	0.563273	0.539012	0.457549	0.541614	0.357135	0.430195	0.616048
1077	0.5951	0.588177	0.509392	0.623727	0.423174	0.397358	0.461145	0.565237	0.46145	0.452242	0.449879	0.435616	0.373533	0.425059	0.454726	0.334631	0.352332	0.495616	0.433994	0.423471	0.401276	0.545408	0.449376	0.401311	0.599258	0.382195	0.390237	0.461657	0.416602	0.418341	0.408165	0.511673	0.429325	0.450813	0.500703	0.510435	0.408755	0.385967	0.426105	0.520526	0.575722	0.521981	0.563341	0.539111	0.457647	0.541666	0.357209	0.430315	0.616186
1078	0.595151	0.588273	0.509408	0.623774	0.423201	0.397384	0.461185	0.565245	0.461445	0.452284	0.449919	0.435634	0.373544	0.425058	0.454783	0.334662	0.352343	0.495658	0.434051	0.423498	0.401331	0.545514	0.449476	0.401344	0.599252	0.382215	0.390247	0.461714	0.416607	0.418304	0.408173	0.51167	0.429331	0.450816	0.500756	0.510482	0.408815	0.386088	0.426233	0.520592	0.575759	0.52199	0.563399	0.539208	0.457742	0.541715	0.357288	0.430426	0.616287
1079	0.595212	0.588344	0.509454	0.623846	0.423223	0.397397	0.461226	0.565225	0.461443	0.452306	0.44995	0.435641	0.373556	0.42506	0.454824	0.334702	0.352357	0.495706	0.434117	0.423531	0.40139	0.545606	0.449574	0.401363	0.599251	0.382246	0.390272	0.461759	0.416592	0.41827	0.40819	0.511663	0.429317	0.450819	0.500805	0.510547	0.408875	0.386214	0.42634	0.520647	0.575762	0.522001	0.563453	0.539294	0.45782	0.541761	0.357371	0.430533	0.616351
1080	0.595264	0.588391	0.509507	0.62392	0.423242	0.397393	0.461278	0.565182	0.46145	0.452316	0.449957	0.435648	0.37357	0.425072	0.454834	0.334738	0.352378	0.495759	0.434186	0.423559	0.401441	0.545675	0.449681	0.40137	0.599256	0.38228	0.3903	0.461784	0.41658	0.418239	0.408193	0.511674	0.429307	0.450829	0.500865	0.510633	0.408937	0.386344	0.426418	0.520706	0.575753	0.522023	0.563501	0.539378	0.457898	0.541814	0.357442	0.430636	0.616393
1081	0.595294	0.588419	0.509548	0.623977	0.423253	0.397396	0.46133	0.565154	0.461461	0.452322	0.449946	0.435678	0.373583	0.425088	0.454835	0.334753	0.352404	0.49581	0.434254	0.423581	0.401487	0.545733	0.449784	0.40137	0.599275	0.38231	0.390309	0.46179	0.416572	0.418207	0.408183	0.51171	0.429293	0.450846	0.50093	0.510722	0.409007	0.386483	0.426484	0.520777	0.575758	0.522042	0.563546	0.539473	0.457972	0.54187	0.357502	0.430729	0.616465
1082	0.595306	0.588441	0.509585	0.623999	0.42328	0.397406	0.461369	0.565143	0.461492	0.452326	0.449935	0.435724	0.373595	0.425118	0.454839	0.334771	0.352433	0.49585	0.43433	0.423616	0.401539	0.5458	0.449884	0.401366	0.599307	0.382332	0.390303	0.461797	0.41657	0.41819	0.408169	0.511758	0.429277	0.450863	0.500993	0.510797	0.40909	0.386621	0.426555	0.520834	0.575771	0.522057	0.5636	0.539573	0.458033	0.541928	0.357568	0.430817	0.616575
1083	0.595302	0.588471	0.509607	0.623985	0.423324	0.397414	0.46141	0.565143	0.461546	0.452342	0.449918	0.435766	0.373601	0.425167	0.454843	0.334796	0.352467	0.495874	0.434406	0.423668	0.401587	0.545876	0.449995	0.401363	0.599348	0.382333	0.390291	0.461807	0.416595	0.418183	0.408136	0.511818	0.429282	0.450887	0.501059	0.510861	0.409179	0.386754	0.426624	0.520876	0.575802	0.522086	0.563653	0.539678	0.458102	0.541998	0.357634	0.430906	0.616693
1084	0.595292	0.588509	0.509613	0.62396	0.423377	0.39743	0.461447	0.565164	0.461604	0.452376	0.449908	0.435814	0.373601	0.425221	0.454867	0.334816	0.352502	0.495893	0.434477	0.423729	0.401629	0.545966	0.450108	0.401368	0.599395	0.382323	0.390279	0.46182	0.416645	0.418175	0.408094	0.511887	0.429295	0.450919	0.501123	0.510913	0.409268	0.386889	0.426702	0.520918	0.575852	0.522118	0.5637	0.539795	0.458178	0.542078	0.357703	0.430992	0.616821
1085	0.595309	0.588543	0.50962	0.623932	0.423445	0.397468	0.46148	0.565205	0.461663	0.452418	0.44992	0.435862	0.373597	0.425273	0.454917	0.334846	0.352525	0.495906	0.434551	0.423808	0.401669	0.546073	0.45022	0.401385	0.599451	0.38232	0.390257	0.461851	0.416694	0.418162	0.408075	0.51195	0.429301	0.450948	0.501179	0.510946	0.409362	0.387025	0.426801	0.520954	0.57591	0.522143	0.563748	0.539925	0.45825	0.542142	0.357781	0.431069	0.616965
1086	0.59534	0.588568	0.509616	0.623922	0.423524	0.397516	0.461514	0.565242	0.461717	0.45246	0.449937	0.435902	0.373596	0.425318	0.454978	0.334904	0.352549	0.49594	0.434617	0.423879	0.401718	0.546179	0.450332	0.401402	0.599502	0.382322	0.390255	0.461899	0.416731	0.418151	0.408057	0.511995	0.429311	0.450972	0.501227	0.510983	0.409459	0.387149	0.426902	0.520994	0.575957	0.522161	0.563796	0.540049	0.458318	0.54219	0.357855	0.431146	0.6171
1087	0.595368	0.588584	0.509601	0.623963	0.423597	0.397574	0.461561	0.565287	0.461742	0.452495	0.449949	0.435948	0.373604	0.425354	0.455048	0.334972	0.352571	0.495999	0.434679	0.423936	0.401763	0.546287	0.450433	0.401419	0.599539	0.382323	0.390282	0.461958	0.416743	0.418138	0.408027	0.512026	0.429335	0.450994	0.501284	0.511039	0.40954	0.38728	0.427001	0.521058	0.576016	0.522183	0.563851	0.540168	0.45839	0.542226	0.357919	0.431227	0.617231
1088	0.595413	0.588599	0.509602	0.624061	0.42366	0.397642	0.461616	0.565345	0.461756	0.452525	0.449978	0.43601	0.373619	0.425387	0.455124	0.335035	0.352588	0.496084	0.434734	0.423983	0.401819	0.546401	0.450539	0.401445	0.599575	0.382327	0.390328	0.462021	0.41673	0.418131	0.408015	0.512057	0.429362	0.451021	0.501337	0.511109	0.409619	0.387407	0.427112	0.521139	0.576076	0.522195	0.563908	0.540281	0.458458	0.542255	0.357981	0.431298	0.617372
1089	0.595453	0.588625	0.509602	0.624168	0.423718	0.397716	0.461678	0.565404	0.461778	0.452551	0.450002	0.436083	0.373641	0.425418	0.455194	0.335092	0.352612	0.496183	0.434791	0.424025	0.401887	0.546507	0.450655	0.40147	0.599607	0.382325	0.390376	0.462087	0.416711	0.418135	0.408006	0.512097	0.429396	0.45106	0.501384	0.511193	0.409694	0.387524	0.427215	0.521238	0.576136	0.522204	0.563974	0.540397	0.458525	0.542287	0.358043	0.431363	0.617516
1090	0.595474	0.588676	0.5096	0.624271	0.423766	0.397797	0.461743	0.565468	0.461811	0.452581	0.45001	0.436164	0.37367	0.425455	0.455233	0.335144	0.352649	0.496285	0.434853	0.424068	0.401957	0.546588	0.450781	0.401481	0.59964	0.382315	0.390425	0.462155	0.416704	0.418145	0.407988	0.512147	0.42944	0.451101	0.501439	0.511291	0.409762	0.387643	0.427292	0.521349	0.576213	0.522213	0.564058	0.540515	0.458599	0.542333	0.358107	0.431436	0.617659
1091	0.595494	0.588737	0.509606	0.624373	0.423804	0.397884	0.461805	0.565538	0.461865	0.452614	0.450015	0.436252	0.373703	0.425508	0.45524	0.33518	0.352676	0.496372	0.434918	0.42413	0.402016	0.546653	0.450925	0.401479	0.599694	0.382301	0.390452	0.462208	0.416714	0.418154	0.407986	0.512216	0.429482	0.451156	0.50151	0.51139	0.409832	0.387776	0.427349	0.521454	0.576315	0.522229	0.564139	0.540652	0.458685	0.542391	0.358165	0.431511	0.617813
1092	0.595507	0.588793	0.509607	0.624442	0.423843	0.397978	0.461855	0.565602	0.46193	0.452647	0.450013	0.436339	0.373735	0.425569	0.455234	0.335209	0.352701	0.496437	0.434985	0.42421	0.40207	0.546707	0.45107	0.401467	0.599765	0.382287	0.390451	0.462237	0.416742	0.418173	0.407999	0.512295	0.429517	0.45122	0.501593	0.511475	0.409906	0.387909	0.4274	0.521551	0.576419	0.522244	0.564201	0.540804	0.458778	0.542459	0.358221	0.431588	0.61798
1093	0.5955	0.588851	0.509591	0.624485	0.423883	0.398076	0.461902	0.565659	0.461987	0.452685	0.449998	0.43641	0.373766	0.425626	0.455228	0.335243	0.352736	0.496494	0.435059	0.424292	0.402122	0.546749	0.451192	0.401456	0.599838	0.382271	0.390445	0.462261	0.416791	0.418193	0.408004	0.512358	0.429544	0.451272	0.501699	0.51156	0.409977	0.388053	0.42744	0.521645	0.57652	0.522258	0.564261	0.540955	0.458875	0.54253	0.358279	0.431682	0.618147
1094	0.595495	0.588911	0.509574	0.62455	0.423939	0.398166	0.46195	0.565713	0.462033	0.45273	0.449988	0.436459	0.373802	0.425681	0.455235	0.335288	0.352763	0.496551	0.43513	0.424366	0.402168	0.546801	0.451295	0.401459	0.59991	0.382262	0.390449	0.46228	0.416846	0.418219	0.408004	0.512398	0.42957	0.451312	0.501805	0.511646	0.410054	0.388201	0.42748	0.521724	0.576618	0.522273	0.56431	0.541098	0.45897	0.542599	0.358345	0.43177	0.618303
1095	0.595491	0.588961	0.509564	0.624633	0.424017	0.398241	0.462001	0.565762	0.462064	0.452783	0.449982	0.436493	0.373838	0.425735	0.455284	0.335347	0.352791	0.496603	0.435198	0.424426	0.402208	0.546886	0.451392	0.40149	0.599975	0.382264	0.390467	0.462287	0.416888	0.418263	0.408005	0.512427	0.429609	0.451357	0.501881	0.511724	0.410123	0.388329	0.427547	0.521787	0.576696	0.522287	0.564341	0.541226	0.459058	0.542672	0.358412	0.431833	0.618443
1096	0.595488	0.589018	0.509564	0.62471	0.424104	0.39831	0.462068	0.565817	0.462079	0.452843	0.449982	0.436521	0.373875	0.425778	0.455371	0.335416	0.352827	0.496658	0.435276	0.424467	0.402251	0.546998	0.451481	0.401555	0.600014	0.382272	0.390498	0.462315	0.416917	0.418308	0.407999	0.512446	0.429646	0.451397	0.501939	0.511806	0.410186	0.388449	0.427637	0.52185	0.57677	0.522305	0.564394	0.541333	0.459128	0.542747	0.358486	0.431884	0.61857
1097	0.595497	0.589094	0.509575	0.624795	0.424202	0.398376	0.46214	0.565883	0.462104	0.452903	0.449986	0.436544	0.373913	0.425817	0.455462	0.335491	0.352852	0.496716	0.43536	0.424502	0.402301	0.547113	0.451584	0.401632	0.600036	0.382285	0.390542	0.462365	0.41693	0.418345	0.407985	0.512469	0.429673	0.451431	0.501978	0.511895	0.410252	0.388562	0.427725	0.521907	0.576848	0.522328	0.564468	0.54143	0.459177	0.542824	0.358568	0.431918	0.618691
1098	0.595517	0.58916	0.509592	0.624865	0.424298	0.398442	0.462196	0.56595	0.462145	0.452957	0.449989	0.436575	0.373946	0.425862	0.455553	0.335563	0.352865	0.496751	0.435442	0.424544	0.402344	0.547228	0.451708	0.401704	0.600047	0.382304	0.390587	0.462413	0.416927	0.418381	0.40798	0.51251	0.429701	0.45147	0.501994	0.511973	0.410317	0.388662	0.427806	0.521951	0.576928	0.522357	0.564539	0.541525	0.45922	0.542898	0.358644	0.431941	0.618814
1099	0.595548	0.58921	0.509617	0.624911	0.42437	0.398518	0.462249	0.566021	0.462191	0.452998	0.449997	0.436622	0.373975	0.425903	0.455644	0.33563	0.352873	0.496781	0.435527	0.424595	0.402389	0.547335	0.451835	0.401764	0.600055	0.382313	0.390624	0.462476	0.416919	0.418409	0.407986	0.512565	0.429717	0.45151	0.502027	0.512049	0.410383	0.388773	0.427878	0.521999	0.577023	0.522399	0.564619	0.541625	0.459255	0.542959	0.358718	0.431983	0.618949
1100	0.595587	0.589268	0.509635	0.624971	0.424432	0.398595	0.462306	0.566089	0.462241	0.453031	0.449999	0.436665	0.374013	0.425933	0.45571	0.335696	0.35288	0.496834	0.435608	0.424649	0.402452	0.547408	0.451953	0.401804	0.600064	0.382305	0.390666	0.462541	0.416919	0.418431	0.407985	0.512616	0.429725	0.451547	0.502085	0.512131	0.410449	0.388897	0.427918	0.522056	0.577112	0.522447	0.564689	0.541732	0.459291	0.543011	0.3588	0.432044	0.619086
1101	0.595635	0.589328	0.509647	0.625058	0.424496	0.398667	0.462354	0.566147	0.46229	0.453066	0.449991	0.436701	0.37406	0.425958	0.455763	0.335762	0.352892	0.496894	0.435682	0.424694	0.402522	0.547453	0.45206	0.401827	0.600076	0.382299	0.390722	0.462593	0.416933	0.418467	0.407982	0.512653	0.429754	0.451577	0.502137	0.5122	0.410512	0.389014	0.427936	0.522111	0.577176	0.522486	0.564735	0.541836	0.459344	0.543056	0.358885	0.432103	0.619219
1102	0.595687	0.589384	0.509659	0.625155	0.424551	0.398737	0.462412	0.566198	0.46233	0.453111	0.449982	0.436737	0.37411	0.425984	0.455816	0.335828	0.352917	0.496961	0.435754	0.42473	0.402594	0.54749	0.452157	0.401846	0.600094	0.382291	0.390782	0.462646	0.416962	0.418512	0.407982	0.512681	0.429802	0.451609	0.502184	0.512265	0.410577	0.389125	0.427947	0.522171	0.57723	0.522513	0.564775	0.541937	0.459412	0.543095	0.358969	0.432165	0.619349
1103	0.595743	0.589453	0.509671	0.62526	0.424613	0.398805	0.462486	0.566251	0.462359	0.453168	0.449969	0.436765	0.374173	0.426018	0.455864	0.335902	0.352947	0.497045	0.435824	0.424764	0.402666	0.547523	0.452248	0.401867	0.600121	0.382286	0.39083	0.462719	0.416993	0.418555	0.407974	0.512702	0.429864	0.451652	0.502226	0.512326	0.410648	0.389233	0.42796	0.52224	0.577282	0.522525	0.564829	0.542043	0.459477	0.543134	0.35905	0.432216	0.619481
1104	0.595782	0.589544	0.50967	0.625365	0.424692	0.398863	0.462559	0.566293	0.462389	0.453244	0.449931	0.436779	0.374239	0.426074	0.455891	0.335987	0.352996	0.497131	0.435894	0.424808	0.402738	0.547533	0.452355	0.401882	0.600163	0.382293	0.390884	0.462779	0.417024	0.418608	0.407949	0.512733	0.429953	0.45171	0.502247	0.512374	0.41072	0.389323	0.427969	0.522308	0.577316	0.522512	0.56488	0.542157	0.459562	0.543202	0.359123	0.432251	0.619615
1105	0.595807	0.589628	0.509664	0.625438	0.424768	0.398924	0.462619	0.566333	0.46243	0.453324	0.449892	0.436808	0.374289	0.426162	0.45592	0.336069	0.353047	0.497194	0.435969	0.424865	0.402797	0.547543	0.45248	0.401893	0.600213	0.382306	0.390933	0.46285	0.417053	0.418658	0.407923	0.512786	0.430045	0.45178	0.502261	0.512421	0.410811	0.389403	0.427979	0.522371	0.577354	0.522486	0.564945	0.542275	0.459656	0.543281	0.359183	0.432287	0.619763
1106	0.595814	0.589704	0.509648	0.625486	0.42483	0.398996	0.462689	0.566389	0.462483	0.4534	0.449849	0.436859	0.374334	0.426276	0.455959	0.336154	0.353093	0.497255	0.43604	0.424951	0.402847	0.54756	0.45262	0.401901	0.600285	0.382315	0.390972	0.462921	0.417076	0.418722	0.407895	0.512866	0.430127	0.451867	0.502279	0.512482	0.410908	0.389487	0.427989	0.522432	0.577434	0.522461	0.565015	0.542413	0.459749	0.543362	0.359243	0.432328	0.619934
1107	0.595808	0.589785	0.509637	0.625543	0.424898	0.399071	0.46277	0.566461	0.462548	0.453474	0.449809	0.436923	0.374392	0.42639	0.455999	0.336248	0.353139	0.49733	0.43611	0.42504	0.4029	0.547577	0.452761	0.401902	0.600369	0.38232	0.391019	0.462979	0.417101	0.418789	0.407858	0.512952	0.4302	0.451958	0.502306	0.512553	0.410997	0.389577	0.427997	0.522491	0.577534	0.522451	0.565076	0.542556	0.459844	0.543456	0.359312	0.432378	0.62011
1108	0.595803	0.589872	0.509633	0.625624	0.424982	0.399146	0.462859	0.566543	0.462621	0.453538	0.449776	0.436999	0.374456	0.42649	0.456045	0.336347	0.353181	0.497415	0.436178	0.425122	0.402966	0.547598	0.4529	0.401901	0.600457	0.382326	0.391082	0.463021	0.417135	0.418854	0.407817	0.513026	0.430243	0.45204	0.502353	0.512641	0.411076	0.389673	0.428001	0.522556	0.577642	0.522462	0.56512	0.542696	0.459944	0.543557	0.359395	0.432444	0.620279
1109	0.595819	0.589953	0.509642	0.625722	0.425072	0.399241	0.462957	0.566659	0.462695	0.453594	0.449765	0.437094	0.374526	0.426572	0.456119	0.33644	0.353209	0.497503	0.436251	0.425195	0.403039	0.54765	0.453031	0.401913	0.600537	0.382343	0.391143	0.463064	0.417176	0.418922	0.407791	0.513078	0.430258	0.452106	0.502391	0.512742	0.41115	0.389765	0.428015	0.522623	0.577783	0.522499	0.565161	0.54283	0.460033	0.543653	0.359489	0.432506	0.620451
1110	0.595853	0.590043	0.509661	0.625825	0.425175	0.399338	0.463076	0.566785	0.462766	0.453653	0.44977	0.437177	0.374605	0.426635	0.456202	0.336529	0.353235	0.497613	0.436322	0.425272	0.403131	0.547715	0.453158	0.401935	0.600612	0.38237	0.391197	0.463099	0.417227	0.418986	0.407778	0.513114	0.430271	0.452167	0.502416	0.512855	0.411214	0.389852	0.428031	0.522707	0.577929	0.522553	0.565196	0.542965	0.460119	0.543759	0.359592	0.432561	0.620615
1111	0.595905	0.590146	0.509679	0.625929	0.425303	0.399425	0.46319	0.566887	0.462834	0.453715	0.449782	0.43724	0.374683	0.426687	0.456278	0.336618	0.35327	0.497726	0.436401	0.425344	0.403238	0.547781	0.453288	0.401969	0.600688	0.382408	0.391248	0.463138	0.417291	0.419044	0.407772	0.513137	0.430293	0.452231	0.502445	0.512976	0.411268	0.389935	0.428051	0.522812	0.57805	0.5226	0.565235	0.543098	0.460211	0.543874	0.359697	0.432619	0.62075
1112	0.595972	0.590239	0.509689	0.626022	0.425429	0.39952	0.463291	0.566984	0.462912	0.453778	0.449797	0.4373	0.37475	0.426756	0.456358	0.336701	0.353305	0.497817	0.436497	0.425426	0.403339	0.547853	0.453426	0.402013	0.600772	0.38246	0.391292	0.463193	0.417364	0.41911	0.40778	0.513176	0.430329	0.452304	0.502455	0.513096	0.411324	0.39001	0.428075	0.522921	0.578164	0.52263	0.565288	0.54324	0.460299	0.54398	0.359786	0.432664	0.620874
1113	0.596037	0.590331	0.509691	0.626099	0.425541	0.39962	0.463384	0.567071	0.463003	0.453855	0.449817	0.437346	0.374807	0.426848	0.456437	0.33678	0.353346	0.497901	0.436607	0.425525	0.403427	0.547922	0.453576	0.402058	0.600855	0.382512	0.391336	0.463251	0.417434	0.419182	0.407796	0.513241	0.430393	0.452391	0.502442	0.513208	0.411383	0.390078	0.428097	0.523026	0.578269	0.522641	0.56536	0.543393	0.460381	0.544082	0.359862	0.432694	0.620999
1114	0.596086	0.590422	0.50968	0.626179	0.425646	0.39971	0.463469	0.567136	0.463099	0.453938	0.449827	0.437378	0.374858	0.42695	0.456512	0.336868	0.353393	0.497973	0.436723	0.42562	0.403497	0.547989	0.453732	0.402106	0.600944	0.382552	0.391392	0.463317	0.417495	0.419257	0.407795	0.513322	0.430481	0.452493	0.502454	0.513311	0.411439	0.39016	0.428119	0.523125	0.578358	0.522621	0.565452	0.543549	0.460456	0.544169	0.359924	0.432733	0.621115
1115	0.596107	0.590491	0.509656	0.626278	0.42574	0.399803	0.463549	0.567209	0.463197	0.454015	0.449825	0.437429	0.374912	0.427065	0.456592	0.336966	0.353437	0.498034	0.436847	0.425707	0.403552	0.548061	0.453886	0.402157	0.601034	0.382587	0.391463	0.463384	0.41754	0.419335	0.407773	0.513412	0.430573	0.452593	0.502489	0.513398	0.411496	0.39026	0.428138	0.523212	0.578457	0.522589	0.565556	0.543708	0.460518	0.544235	0.359977	0.432781	0.621238
1116	0.596115	0.590558	0.509643	0.626385	0.425832	0.399901	0.463633	0.567297	0.463289	0.454096	0.449818	0.437488	0.374974	0.427184	0.456679	0.337067	0.353476	0.498102	0.436963	0.425791	0.403602	0.54813	0.454043	0.402205	0.601102	0.382613	0.391542	0.463443	0.417575	0.419405	0.407742	0.513496	0.430658	0.452678	0.502522	0.51347	0.411567	0.390366	0.42815	0.523287	0.578568	0.52257	0.565656	0.54386	0.460579	0.544304	0.360033	0.432835	0.621383
1117	0.596121	0.590636	0.509636	0.626491	0.425933	0.399998	0.463723	0.567384	0.46336	0.454186	0.449795	0.437541	0.375046	0.427288	0.45676	0.337169	0.353517	0.498177	0.437066	0.42586	0.403654	0.548198	0.454197	0.40225	0.601156	0.382632	0.391615	0.463504	0.417606	0.419475	0.407704	0.513553	0.430743	0.45275	0.502572	0.513544	0.411648	0.39048	0.428157	0.523359	0.578683	0.522567	0.56575	0.543992	0.460656	0.544381	0.360101	0.432902	0.621537
1118	0.596126	0.590715	0.509631	0.626593	0.42604	0.400101	0.463813	0.567483	0.463416	0.454271	0.449761	0.437605	0.37513	0.427385	0.456824	0.337272	0.353564	0.498245	0.437166	0.425924	0.403715	0.548253	0.454342	0.402284	0.601213	0.382656	0.391686	0.46357	0.417645	0.419559	0.407671	0.513602	0.430828	0.452812	0.502632	0.513619	0.411732	0.390593	0.428158	0.523431	0.57881	0.522585	0.565842	0.544111	0.460748	0.544468	0.360186	0.432972	0.621699
1119	0.596146	0.590803	0.509643	0.62669	0.426155	0.400213	0.463903	0.567594	0.463468	0.454354	0.449734	0.437681	0.37522	0.427485	0.456877	0.337374	0.353613	0.498317	0.437261	0.425995	0.403787	0.54829	0.454486	0.402307	0.601271	0.382687	0.391755	0.463633	0.417701	0.419645	0.407657	0.513654	0.430907	0.45287	0.502678	0.513698	0.411825	0.390699	0.428153	0.523506	0.578943	0.522627	0.565923	0.544222	0.460851	0.544573	0.360286	0.433039	0.621873
1120	0.596208	0.590928	0.509678	0.626795	0.426277	0.400338	0.46398	0.567707	0.46352	0.454444	0.449723	0.43775	0.3753	0.427583	0.456923	0.337472	0.35367	0.498375	0.437349	0.42607	0.403853	0.548315	0.454639	0.40232	0.601326	0.382722	0.391833	0.463693	0.417775	0.419746	0.407672	0.513714	0.430981	0.452941	0.502705	0.513776	0.411929	0.39079	0.428155	0.52357	0.579076	0.522675	0.566003	0.544319	0.460968	0.544701	0.360398	0.433088	0.622058
1121	0.596283	0.591059	0.509712	0.62692	0.426395	0.400471	0.46405	0.567823	0.463572	0.454533	0.449725	0.437818	0.375378	0.427678	0.456972	0.337573	0.353733	0.498421	0.437448	0.426147	0.403913	0.548345	0.454786	0.402338	0.601392	0.382766	0.391925	0.463757	0.417858	0.419873	0.407696	0.513784	0.431066	0.453029	0.502737	0.513859	0.412036	0.390874	0.428164	0.523632	0.579207	0.522725	0.566091	0.544414	0.461078	0.544831	0.360512	0.433117	0.62224
1122	0.596352	0.591185	0.509737	0.627074	0.426502	0.400612	0.464122	0.567951	0.463626	0.454617	0.449752	0.437907	0.375446	0.42778	0.457036	0.337672	0.353799	0.498467	0.43755	0.426235	0.403978	0.548385	0.45493	0.40237	0.601459	0.382813	0.39204	0.463815	0.417945	0.419998	0.407717	0.513871	0.431144	0.45312	0.502771	0.513932	0.412148	0.390958	0.428185	0.523707	0.579346	0.522764	0.566186	0.544523	0.46118	0.544962	0.360635	0.433136	0.622439
1123	0.596415	0.59131	0.509756	0.627234	0.426608	0.400757	0.464203	0.568075	0.463682	0.45471	0.449784	0.438005	0.375507	0.42788	0.457124	0.337781	0.353867	0.498525	0.437645	0.426322	0.404049	0.548446	0.455074	0.402425	0.601517	0.382858	0.392157	0.463864	0.41803	0.420108	0.40772	0.513959	0.431214	0.453208	0.502799	0.514011	0.412267	0.391043	0.428219	0.523799	0.579489	0.522794	0.566273	0.544634	0.461279	0.545094	0.360758	0.43315	0.622636
1124	0.596462	0.591435	0.509766	0.627386	0.426715	0.400891	0.464291	0.56818	0.463748	0.454821	0.449805	0.438088	0.375574	0.427976	0.457213	0.337896	0.353939	0.498594	0.437745	0.426409	0.404122	0.548519	0.455212	0.402482	0.601584	0.382899	0.39226	0.463921	0.418113	0.420204	0.407708	0.514034	0.431282	0.453293	0.502823	0.514095	0.41239	0.391131	0.428249	0.523909	0.579615	0.522825	0.566362	0.544756	0.461388	0.545224	0.36088	0.433161	0.622809
1125	0.596487	0.591544	0.509757	0.627518	0.426813	0.401016	0.464392	0.568284	0.463826	0.454935	0.449814	0.438171	0.375652	0.428072	0.457304	0.33801	0.354015	0.498675	0.437848	0.426506	0.404209	0.548602	0.455349	0.402542	0.601668	0.38294	0.39234	0.463987	0.418191	0.420286	0.407682	0.514103	0.431354	0.453372	0.502845	0.514188	0.412505	0.391217	0.428275	0.524034	0.579741	0.522858	0.566446	0.544894	0.461501	0.545338	0.360997	0.433176	0.622976
1126	0.596511	0.59164	0.509747	0.627624	0.426917	0.401135	0.464504	0.568393	0.463918	0.455046	0.449814	0.438254	0.375733	0.428177	0.457396	0.338129	0.35409	0.498766	0.437944	0.426608	0.404306	0.548678	0.455497	0.402603	0.601761	0.382971	0.3924	0.46405	0.418266	0.420353	0.407659	0.514182	0.431422	0.453452	0.502848	0.514288	0.412607	0.391295	0.428295	0.524161	0.579871	0.522886	0.566519	0.545037	0.461603	0.545438	0.361105	0.433197	0.623137
1127	0.596534	0.591734	0.509746	0.627721	0.427032	0.40124	0.464616	0.568487	0.464015	0.455158	0.449798	0.438318	0.37582	0.428286	0.457484	0.338248	0.35416	0.498858	0.43804	0.426706	0.404399	0.548746	0.455646	0.402652	0.601864	0.382996	0.392444	0.464108	0.418334	0.420418	0.407644	0.514255	0.431493	0.453545	0.502848	0.514397	0.412701	0.391377	0.428306	0.524278	0.579987	0.522913	0.566591	0.545175	0.461689	0.545524	0.361196	0.433227	0.62328
1128	0.596559	0.591824	0.509751	0.627832	0.42715	0.40134	0.464723	0.568586	0.46411	0.455262	0.449779	0.438374	0.375917	0.428399	0.457565	0.338354	0.354226	0.498942	0.438141	0.426807	0.404488	0.548803	0.455794	0.402694	0.601977	0.383026	0.39249	0.464167	0.418401	0.420489	0.407646	0.514331	0.431571	0.453645	0.502854	0.514506	0.412786	0.391455	0.428322	0.52438	0.580104	0.52295	0.566665	0.545313	0.461762	0.545598	0.36128	0.433258	0.623432
1129	0.596595	0.591905	0.509765	0.62796	0.427268	0.401454	0.464829	0.568709	0.464197	0.455352	0.449763	0.438437	0.376019	0.428513	0.457651	0.338457	0.354291	0.49903	0.438241	0.426901	0.404578	0.548851	0.455942	0.40274	0.60208	0.383055	0.392551	0.464223	0.418467	0.420571	0.407663	0.514416	0.43165	0.453747	0.502862	0.514615	0.412862	0.39153	0.428349	0.524469	0.580242	0.52299	0.566738	0.545439	0.461816	0.545667	0.361367	0.433287	0.623605
1130	0.596613	0.59199	0.509774	0.628098	0.427384	0.401568	0.464935	0.568826	0.464269	0.455438	0.449737	0.438501	0.376121	0.428615	0.457735	0.338557	0.354357	0.499132	0.438338	0.426973	0.404665	0.548897	0.456076	0.402779	0.602163	0.383084	0.392622	0.464272	0.418525	0.420663	0.407672	0.51449	0.43173	0.453839	0.502886	0.514725	0.412949	0.391619	0.428379	0.524552	0.580371	0.523038	0.566822	0.545553	0.461865	0.54574	0.361462	0.433319	0.62377
1131	0.596614	0.592098	0.509779	0.628233	0.427495	0.40168	0.465039	0.568936	0.464338	0.45553	0.449707	0.438567	0.376225	0.428703	0.457805	0.33865	0.354433	0.499236	0.438444	0.427034	0.404751	0.548947	0.456203	0.402813	0.602234	0.383119	0.3927	0.464323	0.418594	0.420756	0.407672	0.514551	0.43181	0.453912	0.502925	0.514831	0.413047	0.391715	0.428415	0.524631	0.580491	0.523096	0.566921	0.545671	0.461936	0.545836	0.361576	0.433349	0.623933
1132	0.596621	0.59222	0.509785	0.628359	0.427605	0.401797	0.465149	0.569054	0.464409	0.455628	0.449684	0.438632	0.376326	0.428778	0.457873	0.338751	0.35452	0.499349	0.438559	0.42709	0.404843	0.548999	0.456339	0.402853	0.602289	0.38315	0.392778	0.464381	0.418676	0.420847	0.407665	0.514608	0.43189	0.453974	0.502972	0.514936	0.413145	0.391807	0.428452	0.524705	0.580618	0.523157	0.567024	0.545789	0.462031	0.545946	0.361706	0.433379	0.624087
1133	0.596628	0.592346	0.50978	0.628476	0.427711	0.401919	0.465268	0.569167	0.464476	0.45573	0.449664	0.438698	0.376418	0.428847	0.457945	0.338862	0.354608	0.499468	0.43868	0.427142	0.40494	0.549065	0.456482	0.402895	0.602333	0.383172	0.392854	0.464436	0.418753	0.420939	0.407646	0.514652	0.431978	0.45403	0.503024	0.515047	0.413251	0.391906	0.428487	0.524777	0.580743	0.523208	0.567134	0.545904	0.462133	0.546056	0.361833	0.433418	0.624226
1134	0.596635	0.592475	0.509768	0.628588	0.427822	0.402046	0.465391	0.569279	0.464551	0.45583	0.449652	0.438774	0.37651	0.428923	0.458018	0.338973	0.35469	0.499578	0.438818	0.427203	0.405036	0.549144	0.456636	0.402946	0.602382	0.383191	0.392932	0.464498	0.418828	0.421025	0.407619	0.514695	0.432076	0.454088	0.503082	0.515161	0.413355	0.392014	0.428526	0.524844	0.580871	0.523246	0.567264	0.546029	0.462238	0.546165	0.36195	0.433463	0.624362
1135	0.596665	0.592593	0.509769	0.628704	0.427946	0.402181	0.465518	0.569395	0.464631	0.45593	0.449662	0.43885	0.376604	0.429005	0.458098	0.339093	0.354764	0.499681	0.438971	0.427281	0.405135	0.549228	0.456799	0.403011	0.602437	0.383204	0.393013	0.464576	0.418907	0.4211	0.407606	0.514746	0.432181	0.454158	0.503154	0.515275	0.413447	0.392124	0.428567	0.52491	0.581009	0.523269	0.567408	0.54615	0.462344	0.546266	0.362056	0.433518	0.624497
1136	0.596717	0.592694	0.50978	0.628826	0.428074	0.402321	0.465649	0.56951	0.46471	0.45603	0.449689	0.438927	0.376696	0.429095	0.458187	0.339215	0.354828	0.499785	0.439127	0.427377	0.405237	0.549317	0.456966	0.40308	0.602494	0.383212	0.393093	0.464662	0.418978	0.421169	0.407607	0.514803	0.432292	0.454242	0.503233	0.515394	0.413537	0.392242	0.42861	0.524985	0.581149	0.523279	0.567556	0.54627	0.462441	0.546356	0.362149	0.43358	0.62463
1137	0.59678	0.592796	0.509792	0.628927	0.428202	0.402457	0.465781	0.569622	0.464802	0.456131	0.449728	0.439019	0.37679	0.429192	0.458276	0.339325	0.354894	0.499904	0.439267	0.427493	0.405336	0.549411	0.457137	0.403151	0.602555	0.383227	0.393161	0.464749	0.419042	0.421234	0.407634	0.514871	0.432403	0.454332	0.503308	0.51552	0.413634	0.39237	0.42866	0.525081	0.581283	0.523291	0.567709	0.546398	0.462538	0.546461	0.362237	0.433636	0.624767
1138	0.596852	0.592901	0.509818	0.629021	0.428332	0.402588	0.465912	0.569728	0.464905	0.456233	0.449775	0.439116	0.376878	0.429292	0.458356	0.339433	0.354968	0.500022	0.439407	0.427615	0.40543	0.5495	0.457308	0.403222	0.60262	0.383243	0.393225	0.464843	0.419109	0.421296	0.407672	0.51495	0.432512	0.454426	0.503383	0.515642	0.413727	0.392498	0.42871	0.525189	0.581408	0.523296	0.567872	0.546532	0.46264	0.546573	0.362334	0.433685	0.624903
1139	0.596937	0.593005	0.509858	0.629111	0.428456	0.402704	0.466042	0.569819	0.465009	0.456339	0.449839	0.439211	0.376947	0.429385	0.458426	0.339541	0.355055	0.500143	0.439536	0.427738	0.40553	0.54958	0.457469	0.403282	0.602675	0.383262	0.393277	0.464929	0.419182	0.421362	0.407721	0.515035	0.432618	0.454515	0.503461	0.515763	0.41382	0.392624	0.428754	0.525311	0.581512	0.523298	0.568023	0.546665	0.462751	0.546687	0.362445	0.433729	0.625023
1140	0.597019	0.593107	0.509892	0.629211	0.42857	0.40282	0.46617	0.569911	0.465122	0.456444	0.449896	0.439314	0.377007	0.429499	0.45848	0.339647	0.35515	0.500256	0.439661	0.427862	0.40562	0.549646	0.457636	0.403333	0.602735	0.383285	0.393323	0.465	0.419252	0.421432	0.407761	0.515128	0.432717	0.454604	0.503508	0.51588	0.413916	0.392738	0.428802	0.525444	0.581612	0.523301	0.568153	0.546814	0.462859	0.546793	0.362556	0.433758	0.625143
1141	0.597087	0.593199	0.509914	0.62933	0.428682	0.402946	0.466295	0.570008	0.465239	0.45654	0.449944	0.43942	0.377068	0.429625	0.458531	0.339755	0.355243	0.500355	0.439792	0.427982	0.405703	0.549715	0.457805	0.403392	0.6028	0.383302	0.393377	0.465066	0.419317	0.421508	0.407781	0.515226	0.432814	0.454703	0.503544	0.51599	0.414012	0.392845	0.428864	0.525574	0.581711	0.523303	0.568274	0.546977	0.462959	0.546885	0.362669	0.433788	0.625265
1142	0.597131	0.59327	0.509933	0.629485	0.428793	0.403084	0.466407	0.570105	0.465348	0.456623	0.449984	0.439525	0.377133	0.429748	0.458574	0.33987	0.355326	0.500424	0.439944	0.428082	0.405784	0.549784	0.457958	0.40345	0.60286	0.383312	0.393445	0.465132	0.419377	0.42159	0.407774	0.515317	0.432907	0.454807	0.503585	0.516079	0.414106	0.39295	0.428933	0.525684	0.581811	0.523299	0.568391	0.547133	0.463038	0.546946	0.362777	0.433826	0.625388
1143	0.597161	0.593336	0.509947	0.629635	0.428904	0.40322	0.466502	0.570203	0.465457	0.456702	0.450015	0.439622	0.377212	0.429867	0.458619	0.339984	0.355403	0.500479	0.440099	0.42818	0.405865	0.549859	0.458103	0.403511	0.602922	0.383323	0.393508	0.4652	0.419434	0.421669	0.407764	0.515406	0.432991	0.454921	0.503635	0.516151	0.414207	0.393059	0.429017	0.525776	0.581909	0.523295	0.5685	0.547292	0.463112	0.546997	0.362879	0.433875	0.625515
1144	0.597178	0.593399	0.509957	0.629777	0.429024	0.40336	0.46659	0.570305	0.465567	0.456776	0.45003	0.439719	0.377316	0.429982	0.458679	0.340095	0.355473	0.500534	0.440254	0.428282	0.405951	0.549953	0.458253	0.403588	0.602989	0.383334	0.393577	0.465271	0.419488	0.421745	0.407751	0.515487	0.433075	0.455042	0.503697	0.516221	0.414318	0.393179	0.429126	0.525858	0.582006	0.523293	0.568602	0.547459	0.463176	0.547047	0.36297	0.433938	0.625646
1145	0.597192	0.593462	0.509979	0.629905	0.429154	0.403495	0.466667	0.570386	0.465674	0.456851	0.450044	0.439811	0.377433	0.430073	0.458739	0.340209	0.355549	0.500589	0.44041	0.428378	0.406045	0.55006	0.458398	0.403672	0.603055	0.383336	0.39365	0.465345	0.419547	0.421816	0.407744	0.515561	0.433163	0.455155	0.503794	0.516284	0.414433	0.393315	0.429243	0.525927	0.582094	0.523283	0.568715	0.547618	0.463243	0.547102	0.363062	0.434017	0.625766
1146	0.597208	0.593533	0.510013	0.630007	0.429286	0.403619	0.466742	0.570447	0.465787	0.456933	0.450061	0.439897	0.377559	0.430154	0.458796	0.340326	0.355641	0.500648	0.440565	0.428477	0.406147	0.550172	0.458545	0.403754	0.603126	0.383332	0.393707	0.465419	0.419612	0.421881	0.407756	0.515639	0.433262	0.455261	0.503906	0.516346	0.414549	0.393455	0.429368	0.525998	0.582182	0.523266	0.56884	0.547776	0.463327	0.547164	0.363157	0.434096	0.625879
1147	0.597231	0.593612	0.510046	0.630102	0.429432	0.40374	0.466838	0.570505	0.465903	0.457021	0.450077	0.43999	0.377688	0.430239	0.458854	0.340449	0.355746	0.500731	0.440717	0.428587	0.406257	0.55029	0.458711	0.403844	0.603204	0.383324	0.393759	0.465489	0.419682	0.421941	0.407775	0.51572	0.433382	0.455358	0.504015	0.51643	0.414662	0.393593	0.429503	0.526092	0.582271	0.52325	0.568968	0.547936	0.46343	0.547229	0.36325	0.434171	0.625984
1148	0.597263	0.593695	0.510085	0.630214	0.42959	0.403858	0.466945	0.57055	0.46602	0.457109	0.4501	0.440088	0.377814	0.430324	0.458894	0.340583	0.355857	0.50083	0.440868	0.428696	0.406366	0.550404	0.458891	0.403935	0.603281	0.3833	0.393815	0.465549	0.419755	0.422001	0.407798	0.515803	0.433519	0.455444	0.504122	0.516528	0.414777	0.393733	0.429633	0.526206	0.582357	0.523243	0.569097	0.548087	0.463547	0.5473	0.363346	0.434241	0.626081
1149	0.597287	0.593783	0.510116	0.630328	0.429741	0.403975	0.467054	0.570592	0.466144	0.457192	0.450125	0.440185	0.377936	0.430416	0.458922	0.340724	0.355966	0.50093	0.441036	0.428797	0.406467	0.55052	0.459079	0.404023	0.603353	0.383268	0.393859	0.465614	0.419824	0.422064	0.407815	0.515891	0.433669	0.455532	0.504223	0.516625	0.414897	0.39387	0.429763	0.526328	0.582447	0.523234	0.569239	0.548233	0.463668	0.54737	0.363449	0.434307	0.626182
1150	0.597305	0.593874	0.510133	0.630451	0.42989	0.404102	0.467183	0.570656	0.466258	0.457269	0.450145	0.440288	0.378054	0.430506	0.45895	0.340862	0.356064	0.501046	0.441215	0.42889	0.406571	0.550641	0.459262	0.404118	0.603411	0.383242	0.393899	0.465682	0.419893	0.422132	0.407822	0.515971	0.433823	0.455612	0.504319	0.516742	0.415027	0.394001	0.429902	0.526463	0.582546	0.523224	0.569384	0.548369	0.46378	0.547432	0.363549	0.434366	0.626293
1151	0.597336	0.593963	0.510155	0.630586	0.430036	0.404235	0.467311	0.570732	0.466361	0.457341	0.450166	0.440395	0.378171	0.430584	0.45897	0.340997	0.356151	0.501164	0.441394	0.428981	0.406677	0.550754	0.459436	0.404212	0.603447	0.383218	0.39394	0.465737	0.419961	0.422205	0.407827	0.516042	0.433968	0.455685	0.504413	0.516865	0.415163	0.394138	0.430034	0.526602	0.582648	0.523217	0.56952	0.548488	0.463878	0.547491	0.363647	0.434426	0.62641
1152	0.597375	0.594054	0.510181	0.630707	0.430165	0.404372	0.467427	0.570802	0.466468	0.457413	0.45019	0.440489	0.378285	0.430655	0.458987	0.341126	0.35624	0.501268	0.441581	0.429073	0.40678	0.550871	0.459602	0.404303	0.603474	0.383187	0.393969	0.465788	0.420032	0.422277	0.407831	0.516114	0.434103	0.455764	0.504511	0.516977	0.415306	0.39428	0.430171	0.526723	0.58275	0.523194	0.569666	0.548607	0.46397	0.547557	0.363754	0.434491	0.626523
1153	0.597414	0.594157	0.510203	0.630828	0.430284	0.404524	0.467549	0.570883	0.46657	0.457498	0.450214	0.440586	0.378392	0.430724	0.459005	0.341253	0.356344	0.501375	0.441772	0.429169	0.406891	0.550998	0.459753	0.404397	0.603498	0.383157	0.393996	0.465836	0.420114	0.422339	0.40783	0.516188	0.434232	0.455836	0.50461	0.51709	0.415449	0.394422	0.430316	0.526834	0.582861	0.523151	0.56982	0.548725	0.464063	0.547626	0.363867	0.434555	0.62664
1154	0.597468	0.594267	0.510231	0.630967	0.430407	0.404684	0.46767	0.570971	0.466676	0.457599	0.450241	0.44069	0.3785	0.430797	0.459014	0.341383	0.35647	0.501484	0.441951	0.429287	0.40701	0.551118	0.459902	0.404495	0.603531	0.383127	0.394035	0.465861	0.420204	0.422395	0.407833	0.516271	0.434356	0.455909	0.504706	0.517202	0.415587	0.394571	0.430458	0.52694	0.582978	0.523106	0.569971	0.548844	0.464171	0.547701	0.363983	0.434623	0.626761
1155	0.597533	0.594385	0.510264	0.631109	0.430528	0.404842	0.467782	0.57105	0.466796	0.457708	0.450276	0.440792	0.378609	0.430882	0.459013	0.341516	0.356608	0.501584	0.442125	0.429424	0.407129	0.551241	0.460061	0.404592	0.603572	0.383086	0.394076	0.465873	0.420296	0.422444	0.407843	0.516366	0.434478	0.455994	0.504802	0.517302	0.415719	0.394734	0.430601	0.527038	0.583091	0.52306	0.570122	0.548975	0.464298	0.547784	0.364105	0.434699	0.626874
1156	0.597591	0.594509	0.510285	0.631258	0.430646	0.404994	0.467893	0.571124	0.46693	0.457818	0.450309	0.440891	0.378718	0.430985	0.458996	0.341651	0.356743	0.501688	0.442309	0.42957	0.407243	0.551373	0.460234	0.404687	0.603628	0.383036	0.39413	0.465892	0.420387	0.422485	0.407846	0.516467	0.434607	0.456087	0.504911	0.517395	0.415851	0.394915	0.43075	0.527132	0.583186	0.523008	0.570286	0.549124	0.464427	0.54786	0.364227	0.434785	0.626977
1157	0.597649	0.594636	0.510306	0.631422	0.43077	0.405148	0.468003	0.571201	0.467062	0.45793	0.450341	0.440996	0.378835	0.43109	0.45897	0.341785	0.356873	0.501801	0.442493	0.429716	0.407363	0.551508	0.460409	0.404785	0.603684	0.382993	0.394201	0.465912	0.420475	0.422529	0.40785	0.516567	0.434737	0.456175	0.505029	0.517489	0.415976	0.395106	0.4309	0.527233	0.583283	0.522962	0.570446	0.549274	0.464562	0.547935	0.364346	0.434873	0.627086
1158	0.597716	0.594737	0.510333	0.631577	0.430887	0.405301	0.468107	0.57127	0.467187	0.45803	0.450366	0.441102	0.378955	0.431187	0.458951	0.341901	0.356986	0.501911	0.442679	0.42986	0.407486	0.551657	0.460582	0.40489	0.603716	0.382958	0.394272	0.465928	0.420551	0.422591	0.407861	0.516657	0.434874	0.456264	0.505152	0.517584	0.416084	0.395305	0.431055	0.527339	0.58338	0.522916	0.570605	0.549423	0.464694	0.547998	0.364461	0.43496	0.627194
1159	0.597783	0.594833	0.510366	0.631723	0.431002	0.405454	0.468212	0.571334	0.467305	0.458125	0.450392	0.441208	0.379075	0.431274	0.458932	0.342006	0.357089	0.502022	0.442872	0.429991	0.407612	0.551815	0.460753	0.404993	0.603729	0.382919	0.394342	0.465952	0.420626	0.422657	0.407878	0.516737	0.435015	0.456348	0.505279	0.517681	0.41619	0.395501	0.431214	0.527448	0.583476	0.522868	0.570767	0.549567	0.464822	0.54806	0.364575	0.435043	0.627298
1160	0.597843	0.594935	0.51041	0.631876	0.431128	0.40561	0.46832	0.571403	0.467416	0.458232	0.450423	0.441324	0.379204	0.431359	0.458918	0.342111	0.357201	0.50214	0.443071	0.430111	0.407745	0.551983	0.460923	0.405103	0.603729	0.38288	0.394412	0.465988	0.420711	0.422725	0.407905	0.516808	0.435157	0.456428	0.505401	0.51778	0.4163	0.395685	0.43138	0.527553	0.583588	0.522822	0.570934	0.549707	0.46496	0.548141	0.364698	0.435116	0.627414
1161	0.597893	0.595038	0.510471	0.632026	0.43126	0.40577	0.468438	0.571476	0.467524	0.458363	0.450452	0.44144	0.379336	0.431433	0.458911	0.342215	0.357334	0.502265	0.443264	0.430227	0.40789	0.552151	0.461088	0.405223	0.603716	0.382845	0.394476	0.466016	0.420808	0.422798	0.407945	0.516882	0.435304	0.456504	0.505512	0.517888	0.416419	0.395847	0.431545	0.527667	0.583719	0.522772	0.571092	0.549835	0.465114	0.548246	0.364832	0.435182	0.627542
1162	0.597939	0.595141	0.510542	0.63218	0.431395	0.405936	0.468557	0.57157	0.467637	0.458499	0.450483	0.441555	0.379466	0.431505	0.45889	0.342323	0.357475	0.50239	0.44345	0.430337	0.408035	0.552309	0.461256	0.405335	0.603702	0.382795	0.394541	0.466033	0.420911	0.422862	0.407991	0.516957	0.435448	0.456581	0.505623	0.517995	0.416554	0.396005	0.431702	0.527783	0.583852	0.522715	0.571243	0.54996	0.465265	0.548352	0.364964	0.435246	0.627676
1163	0.597972	0.595257	0.510619	0.632349	0.431544	0.406096	0.468688	0.571673	0.46777	0.458637	0.450523	0.44167	0.379604	0.431589	0.45885	0.342448	0.357624	0.502513	0.443635	0.430453	0.408179	0.552452	0.461447	0.405445	0.6037	0.382724	0.394608	0.466052	0.421019	0.422918	0.408043	0.517042	0.435583	0.456668	0.505734	0.518104	0.416705	0.396165	0.431856	0.527905	0.58398	0.522658	0.571395	0.550098	0.465416	0.548461	0.365096	0.435312	0.62781
1164	0.597999	0.595367	0.510694	0.632511	0.431692	0.406257	0.468827	0.57177	0.467908	0.458769	0.45056	0.441778	0.379739	0.431666	0.458807	0.342579	0.357771	0.502634	0.443815	0.430571	0.408324	0.552599	0.46164	0.405561	0.603693	0.382646	0.39467	0.466053	0.421119	0.422972	0.408084	0.517128	0.435718	0.456752	0.505854	0.518216	0.416855	0.396337	0.432018	0.528043	0.5841	0.522589	0.571535	0.55024	0.465564	0.548562	0.365224	0.435385	0.627936
1165	0.598036	0.595461	0.510765	0.632673	0.431835	0.406429	0.468966	0.571873	0.468039	0.458885	0.4506	0.441887	0.379866	0.431735	0.458759	0.342713	0.357908	0.502755	0.443989	0.430691	0.408472	0.552756	0.46183	0.405678	0.60368	0.382566	0.394733	0.466034	0.421206	0.423024	0.408121	0.517212	0.435853	0.456834	0.505995	0.518325	0.417003	0.396531	0.432184	0.528192	0.584214	0.52251	0.571668	0.550386	0.465697	0.548639	0.365337	0.435471	0.628063
1166	0.598091	0.595552	0.510835	0.632839	0.43198	0.406601	0.469103	0.571968	0.468167	0.45899	0.450653	0.442006	0.379997	0.431814	0.458707	0.342853	0.358038	0.502875	0.44417	0.430811	0.408617	0.552932	0.462026	0.405801	0.603672	0.382485	0.394794	0.466023	0.421284	0.423085	0.408166	0.517296	0.435992	0.45692	0.506148	0.518431	0.417143	0.396741	0.432366	0.528336	0.584325	0.522435	0.57182	0.550543	0.465828	0.548701	0.365443	0.435563	0.628186
1167	0.598157	0.59565	0.510906	0.633007	0.432123	0.406768	0.469244	0.572041	0.468295	0.459102	0.450709	0.442125	0.380134	0.431898	0.458668	0.342995	0.35817	0.502998	0.444355	0.430937	0.408759	0.553127	0.462227	0.40593	0.603669	0.382413	0.394852	0.466014	0.421364	0.423156	0.408213	0.517383	0.436145	0.457008	0.506311	0.51854	0.417277	0.396958	0.432561	0.528488	0.584433	0.522359	0.571974	0.550712	0.465971	0.548772	0.365557	0.435661	0.628299
1168	0.59823	0.595748	0.510976	0.633189	0.432261	0.406947	0.469383	0.57212	0.468417	0.45922	0.450761	0.442248	0.380275	0.431986	0.458645	0.343138	0.358309	0.503134	0.444541	0.431069	0.408903	0.553327	0.462424	0.406053	0.603673	0.382356	0.394923	0.466005	0.421451	0.423229	0.408265	0.517475	0.436304	0.457099	0.506485	0.518652	0.417407	0.397174	0.432753	0.528643	0.58455	0.522281	0.572127	0.550885	0.466118	0.548848	0.365673	0.435763	0.628416
1169	0.598303	0.595852	0.511049	0.633381	0.432405	0.407129	0.469522	0.572209	0.468549	0.459344	0.450813	0.442379	0.38043	0.43209	0.458626	0.343288	0.358449	0.503278	0.444736	0.431206	0.409047	0.553521	0.462629	0.406175	0.603699	0.382301	0.395002	0.46602	0.421544	0.423302	0.40833	0.517581	0.436463	0.457199	0.506653	0.518767	0.417534	0.397383	0.432941	0.528787	0.584682	0.522209	0.572298	0.551068	0.466272	0.548927	0.36579	0.435863	0.62854
1170	0.598364	0.595963	0.511119	0.633565	0.432552	0.407299	0.469663	0.572293	0.468703	0.459472	0.450848	0.442498	0.380588	0.432204	0.458614	0.343443	0.358587	0.50342	0.444937	0.43135	0.40919	0.553703	0.462841	0.4063	0.603747	0.382247	0.395076	0.466046	0.421644	0.423371	0.408392	0.517697	0.436625	0.457304	0.506811	0.518888	0.417658	0.397585	0.433121	0.528935	0.584817	0.522139	0.572473	0.551259	0.466434	0.549014	0.365916	0.43596	0.628655
1171	0.598418	0.596074	0.511187	0.633746	0.432701	0.407472	0.46981	0.572391	0.468861	0.459599	0.450872	0.442612	0.380745	0.432307	0.458616	0.343598	0.358721	0.50356	0.445143	0.4315	0.409342	0.553875	0.463043	0.406429	0.603794	0.382206	0.395151	0.466075	0.421745	0.423431	0.408447	0.517809	0.43678	0.457406	0.506967	0.519019	0.417783	0.397785	0.433297	0.529091	0.584953	0.522076	0.572642	0.551446	0.466595	0.549105	0.366042	0.436065	0.628772
1172	0.598472	0.596182	0.511262	0.633911	0.432853	0.407641	0.469957	0.572489	0.469021	0.459726	0.450906	0.442722	0.380899	0.432405	0.458618	0.343753	0.358844	0.503692	0.445363	0.431649	0.409499	0.554043	0.463244	0.406565	0.60385	0.382165	0.39522	0.466125	0.421839	0.423491	0.408502	0.517925	0.436932	0.457508	0.507122	0.519154	0.417917	0.397982	0.433474	0.529241	0.58508	0.52203	0.572825	0.55163	0.466751	0.549189	0.366161	0.436179	0.628885
1173	0.598528	0.596293	0.511345	0.634054	0.433006	0.407796	0.470096	0.572573	0.469186	0.459854	0.450946	0.442819	0.381041	0.432505	0.45862	0.343903	0.358963	0.503807	0.445584	0.431793	0.409646	0.554216	0.463443	0.406711	0.603916	0.382128	0.395273	0.466185	0.421929	0.423556	0.408554	0.518038	0.437088	0.457611	0.507273	0.51928	0.418065	0.398176	0.433652	0.529384	0.585188	0.521996	0.573014	0.551803	0.466906	0.549271	0.366282	0.436299	0.628985
1174	0.598596	0.596407	0.511434	0.634197	0.433157	0.407948	0.47023	0.572658	0.469346	0.459986	0.450995	0.442912	0.381171	0.432601	0.458631	0.344044	0.359086	0.503918	0.445801	0.431933	0.409789	0.554395	0.463633	0.406858	0.603979	0.382109	0.395326	0.466246	0.422023	0.423624	0.408606	0.518141	0.437246	0.457712	0.507427	0.519405	0.418227	0.398367	0.433833	0.529529	0.585286	0.521982	0.5732	0.551965	0.467057	0.549355	0.366407	0.436428	0.629083
1175	0.598685	0.596519	0.511529	0.634355	0.43331	0.408103	0.47036	0.57275	0.469492	0.460126	0.451063	0.443008	0.381299	0.432691	0.458653	0.344181	0.359216	0.504035	0.446012	0.432065	0.40993	0.554575	0.463812	0.406993	0.60403	0.382098	0.395396	0.466311	0.422121	0.423696	0.408661	0.518242	0.437402	0.457815	0.507581	0.519528	0.418404	0.398546	0.434015	0.529672	0.585375	0.521989	0.573386	0.552115	0.467203	0.54943	0.366532	0.436563	0.629177
1176	0.598778	0.596631	0.511625	0.634514	0.433461	0.408258	0.470485	0.572842	0.469642	0.460264	0.451137	0.443105	0.381423	0.432793	0.458683	0.344316	0.359349	0.50416	0.446212	0.432193	0.410067	0.554758	0.463993	0.407122	0.604088	0.382089	0.395472	0.466381	0.422223	0.423767	0.408717	0.518349	0.437558	0.457927	0.507732	0.519646	0.418582	0.398716	0.434192	0.529815	0.585467	0.522007	0.57357	0.55226	0.467344	0.549504	0.36666	0.436692	0.629276
1177	0.598873	0.596741	0.511705	0.63468	0.433615	0.40842	0.470619	0.572946	0.469792	0.460391	0.451202	0.443209	0.381555	0.432908	0.458737	0.344456	0.359483	0.504305	0.446397	0.432319	0.410212	0.554956	0.464172	0.407254	0.604148	0.382101	0.395555	0.466444	0.422332	0.423832	0.408769	0.518449	0.437713	0.458045	0.507878	0.51977	0.418745	0.398883	0.434368	0.52997	0.585588	0.522044	0.573745	0.552406	0.467475	0.549582	0.366793	0.43681	0.629404
1178	0.598975	0.596853	0.511781	0.63485	0.433769	0.408592	0.470762	0.573058	0.469939	0.460516	0.451273	0.443322	0.381693	0.433023	0.458804	0.344605	0.359616	0.504467	0.446584	0.432441	0.410368	0.555156	0.464349	0.407386	0.604213	0.382124	0.395649	0.466517	0.422444	0.423895	0.408825	0.51855	0.437866	0.458163	0.508029	0.519902	0.4189	0.39905	0.434543	0.530129	0.585728	0.522102	0.573921	0.552557	0.467602	0.549667	0.366929	0.436927	0.629552
1179	0.599081	0.596971	0.511865	0.635016	0.433922	0.408768	0.47091	0.573168	0.470092	0.460641	0.451359	0.443436	0.381831	0.433143	0.458876	0.34476	0.359748	0.504635	0.446772	0.432565	0.410527	0.555353	0.464533	0.407513	0.604296	0.382152	0.395746	0.466603	0.422558	0.423964	0.408888	0.518661	0.438024	0.458289	0.508189	0.520037	0.419044	0.399215	0.434711	0.530282	0.585873	0.522176	0.574098	0.552716	0.467727	0.549762	0.367063	0.437046	0.629709
1180	0.599191	0.597098	0.511961	0.635162	0.434067	0.408946	0.471066	0.573274	0.470253	0.46076	0.451462	0.443552	0.381973	0.433278	0.458955	0.344919	0.359878	0.504795	0.446959	0.432704	0.410681	0.555549	0.464737	0.407647	0.60441	0.382187	0.395832	0.466705	0.422675	0.424049	0.408963	0.518781	0.43819	0.458423	0.508359	0.520176	0.419178	0.399379	0.434874	0.530424	0.586028	0.522263	0.574275	0.552888	0.467856	0.549876	0.367195	0.437165	0.629884
1181	0.599322	0.597236	0.512075	0.635312	0.434211	0.409129	0.471216	0.573384	0.470419	0.460889	0.451583	0.443672	0.382114	0.433414	0.459044	0.345083	0.360013	0.50495	0.44715	0.432845	0.410829	0.55574	0.46495	0.407782	0.60454	0.382237	0.395924	0.466824	0.422803	0.424145	0.409048	0.518901	0.43836	0.458556	0.508536	0.520318	0.419309	0.399546	0.435043	0.530553	0.586177	0.522369	0.574455	0.553063	0.467995	0.550004	0.367333	0.437293	0.630059
1182	0.599466	0.597384	0.512207	0.635473	0.434359	0.409315	0.471359	0.573501	0.47059	0.461033	0.451721	0.443797	0.382248	0.433547	0.459135	0.345248	0.360159	0.505097	0.447343	0.43299	0.41097	0.555917	0.465166	0.407912	0.604681	0.382298	0.396033	0.46696	0.422935	0.424251	0.409142	0.519034	0.438534	0.458685	0.508719	0.520458	0.419441	0.39971	0.435211	0.530662	0.586309	0.522484	0.574638	0.553234	0.468144	0.550137	0.367471	0.437432	0.630217
1183	0.599617	0.597542	0.512337	0.635639	0.434511	0.409506	0.471507	0.573623	0.470762	0.461185	0.451862	0.443925	0.382387	0.43369	0.459237	0.345414	0.360315	0.505243	0.447541	0.433145	0.411111	0.556101	0.465387	0.408053	0.604828	0.38237	0.396153	0.467106	0.423071	0.424359	0.409235	0.519176	0.438709	0.458814	0.508899	0.520605	0.419574	0.399875	0.435386	0.530777	0.586446	0.522604	0.574827	0.553409	0.4683	0.550284	0.367612	0.437574	0.630377
1184	0.599777	0.597703	0.51246	0.635815	0.434674	0.409698	0.471657	0.573754	0.470923	0.46134	0.451995	0.444052	0.382539	0.433835	0.45936	0.345584	0.360479	0.505392	0.447741	0.433298	0.41125	0.556298	0.465606	0.408204	0.604967	0.38246	0.396286	0.467259	0.423208	0.424469	0.409323	0.519306	0.438883	0.458935	0.509071	0.520753	0.41971	0.400047	0.435571	0.5309	0.586578	0.522735	0.575013	0.553576	0.468459	0.550438	0.367762	0.437723	0.630539
1185	0.599928	0.597858	0.512568	0.635999	0.434848	0.409884	0.471807	0.573886	0.471072	0.461496	0.452115	0.444171	0.382702	0.433979	0.459492	0.345756	0.360644	0.505546	0.447942	0.43344	0.411388	0.556506	0.465806	0.40836	0.605096	0.382562	0.39643	0.467414	0.423341	0.424573	0.4094	0.519431	0.439054	0.459048	0.509231	0.5209	0.419844	0.400226	0.435756	0.531029	0.586698	0.522871	0.575191	0.553734	0.468608	0.550584	0.367915	0.437881	0.630701
1186	0.600069	0.598006	0.512653	0.636167	0.435026	0.410067	0.471968	0.574016	0.471211	0.461644	0.452225	0.444285	0.382872	0.434131	0.459624	0.345922	0.360806	0.505708	0.448146	0.43359	0.411528	0.556716	0.465995	0.408517	0.605225	0.382664	0.39657	0.467569	0.423462	0.424674	0.409466	0.519565	0.439221	0.459161	0.509383	0.521043	0.419985	0.40041	0.435928	0.531174	0.586829	0.523	0.575363	0.553896	0.468746	0.550721	0.368067	0.438041	0.630865
1187	0.600212	0.598149	0.512728	0.636316	0.435205	0.410245	0.472128	0.574148	0.471336	0.461783	0.452328	0.444397	0.383048	0.434282	0.459762	0.346089	0.360961	0.505872	0.448348	0.433743	0.411669	0.556925	0.466182	0.408669	0.605354	0.382766	0.396693	0.467723	0.423578	0.424778	0.409529	0.519687	0.439379	0.459275	0.509525	0.521184	0.420134	0.400595	0.436093	0.531332	0.586962	0.523125	0.575523	0.55406	0.468884	0.550858	0.368221	0.438204	0.631035
1188	0.600346	0.598289	0.512796	0.636452	0.435385	0.410414	0.472286	0.574281	0.471461	0.461917	0.452428	0.44451	0.383217	0.43443	0.459899	0.346254	0.36111	0.50604	0.448539	0.433897	0.411817	0.557129	0.466362	0.408813	0.605492	0.382869	0.3968	0.467869	0.423697	0.42488	0.409591	0.519804	0.43953	0.459392	0.509659	0.521326	0.42028	0.400776	0.436253	0.531488	0.587091	0.523249	0.575667	0.554225	0.469021	0.55099	0.368376	0.438373	0.631204
1189	0.600473	0.598435	0.512859	0.636582	0.435559	0.410587	0.472444	0.574411	0.471601	0.462053	0.452529	0.444628	0.383374	0.434587	0.46003	0.346416	0.361257	0.506219	0.448723	0.434062	0.41197	0.557322	0.466547	0.408954	0.605648	0.382969	0.396903	0.468006	0.423823	0.424981	0.409652	0.519935	0.439677	0.459519	0.50979	0.521474	0.420432	0.400955	0.436407	0.531649	0.587231	0.523371	0.575808	0.554403	0.469165	0.55112	0.368535	0.438542	0.631367
1190	0.600606	0.598591	0.512932	0.636723	0.435726	0.410762	0.472605	0.574546	0.471745	0.462189	0.452632	0.444746	0.383522	0.434735	0.460161	0.346579	0.361405	0.506409	0.448899	0.434224	0.412134	0.557506	0.466739	0.40909	0.605798	0.383068	0.397007	0.468137	0.423957	0.425091	0.409717	0.520062	0.439818	0.459647	0.509916	0.521633	0.420587	0.401127	0.436557	0.531816	0.587369	0.5235	0.575949	0.554579	0.469325	0.55126	0.368699	0.438708	0.631525
1191	0.600743	0.598751	0.513022	0.636881	0.435892	0.410933	0.472769	0.574681	0.471891	0.462329	0.452737	0.444854	0.383668	0.434877	0.46029	0.34674	0.361551	0.506608	0.449065	0.434374	0.412311	0.557686	0.466928	0.409219	0.605933	0.383166	0.397117	0.468261	0.424101	0.425204	0.409785	0.520178	0.439967	0.459769	0.510039	0.521803	0.420726	0.401287	0.4367	0.531985	0.58749	0.523637	0.576089	0.554739	0.469486	0.551401	0.368861	0.438868	0.631676
1192	0.600881	0.598909	0.513123	0.637055	0.436054	0.411104	0.472933	0.574806	0.472047	0.462469	0.452853	0.444949	0.38382	0.435026	0.460412	0.346902	0.361698	0.50681	0.44923	0.434516	0.412484	0.557861	0.467117	0.409347	0.606059	0.383253	0.397244	0.468383	0.424248	0.425314	0.409855	0.520303	0.440125	0.459891	0.510167	0.521977	0.42085	0.401444	0.436837	0.532159	0.587605	0.523773	0.576238	0.554896	0.469641	0.551533	0.369021	0.43902	0.631822
1193	0.601025	0.599066	0.513234	0.637243	0.436215	0.411277	0.473096	0.57493	0.472199	0.462608	0.452974	0.445034	0.383977	0.43517	0.460535	0.347063	0.361845	0.507009	0.449397	0.434646	0.41265	0.55803	0.467306	0.409469	0.606167	0.383335	0.397385	0.46851	0.424395	0.425427	0.409925	0.520427	0.440286	0.460009	0.5103	0.522149	0.42097	0.4016	0.436967	0.532333	0.587715	0.523906	0.576394	0.555047	0.469799	0.551662	0.369181	0.439168	0.631963
1194	0.601173	0.599231	0.51335	0.637439	0.436377	0.411446	0.473261	0.575057	0.472335	0.462754	0.453099	0.445116	0.384134	0.435297	0.460658	0.347217	0.361994	0.507187	0.449566	0.43477	0.412816	0.558201	0.467484	0.409583	0.606251	0.383405	0.397523	0.468637	0.424547	0.425532	0.409999	0.520541	0.440444	0.460112	0.510434	0.522308	0.421071	0.401747	0.437096	0.532506	0.587823	0.524027	0.576553	0.555185	0.469964	0.551804	0.369342	0.439307	0.632109
1195	0.601323	0.599394	0.513463	0.637626	0.436543	0.411619	0.473421	0.575185	0.472477	0.462904	0.453228	0.445207	0.384294	0.43543	0.460782	0.347373	0.362147	0.507352	0.449744	0.434901	0.412978	0.558372	0.467668	0.409695	0.60634	0.383466	0.397657	0.468768	0.424701	0.425624	0.410073	0.520658	0.440606	0.460219	0.510579	0.522459	0.421175	0.401898	0.43723	0.532677	0.587944	0.524134	0.57672	0.555331	0.470127	0.551953	0.369502	0.439444	0.632259
1196	0.601458	0.599559	0.513553	0.637808	0.436705	0.411809	0.473578	0.575332	0.472627	0.463059	0.453348	0.445323	0.384445	0.435572	0.460921	0.347531	0.362304	0.507508	0.449927	0.435044	0.413125	0.55855	0.467863	0.409814	0.606446	0.38353	0.397793	0.468897	0.424858	0.425711	0.410135	0.520777	0.440759	0.460335	0.510734	0.522599	0.421304	0.40206	0.437378	0.532836	0.588097	0.524235	0.57689	0.555499	0.470301	0.552114	0.369672	0.439588	0.632428
1197	0.601591	0.599725	0.513638	0.637982	0.436866	0.412005	0.473738	0.57549	0.472778	0.463214	0.453461	0.445454	0.384587	0.435711	0.461067	0.347692	0.362458	0.507659	0.450112	0.435197	0.413275	0.558737	0.468062	0.409939	0.606557	0.383598	0.397919	0.469024	0.425013	0.425799	0.410195	0.520888	0.440907	0.460457	0.510892	0.522735	0.421448	0.402227	0.437537	0.532985	0.58826	0.524337	0.577058	0.555672	0.470479	0.552282	0.369843	0.439736	0.632604
1198	0.601737	0.599868	0.513735	0.638137	0.437033	0.412208	0.473898	0.575659	0.472934	0.463356	0.453578	0.445597	0.384734	0.435858	0.461207	0.347864	0.362598	0.507809	0.450296	0.435354	0.413426	0.558921	0.468271	0.410069	0.60667	0.383665	0.398033	0.469145	0.425148	0.425889	0.410264	0.520987	0.441063	0.460587	0.511049	0.522874	0.421601	0.4024	0.437694	0.533129	0.588424	0.524443	0.577225	0.555847	0.47064	0.552432	0.369994	0.439883	0.632781
1199	0.601888	0.599987	0.513836	0.638281	0.437201	0.412414	0.474055	0.57584	0.4731	0.463483	0.453693	0.445743	0.384885	0.436017	0.461347	0.348043	0.362726	0.507968	0.45048	0.435513	0.413575	0.559104	0.468488	0.410204	0.606794	0.383736	0.398145	0.46926	0.425269	0.425986	0.410336	0.521081	0.441226	0.460726	0.511211	0.523018	0.421767	0.40258	0.437849	0.533267	0.588588	0.524558	0.577388	0.556027	0.470781	0.552558	0.370133	0.440033	0.632961
1200	0.602041	0.600097	0.513943	0.638423	0.437374	0.412612	0.47421	0.576022	0.473268	0.463599	0.453805	0.445878	0.38504	0.436169	0.461483	0.348222	0.362846	0.508126	0.450659	0.435665	0.413727	0.559291	0.468702	0.410341	0.60692	0.383813	0.398256	0.469374	0.425386	0.426091	0.410417	0.521171	0.441384	0.460868	0.511375	0.523161	0.42193	0.402758	0.438004	0.533401	0.588744	0.52468	0.577543	0.556203	0.470909	0.552672	0.370268	0.440186	0.633139
1201	0.602203	0.600202	0.514072	0.638571	0.437557	0.412797	0.47436	0.576188	0.473434	0.463704	0.453925	0.445996	0.385205	0.436316	0.46161	0.348401	0.362962	0.508279	0.450834	0.435816	0.413883	0.559477	0.468909	0.41048	0.607039	0.383884	0.398365	0.469486	0.425502	0.426207	0.410523	0.521259	0.441546	0.461016	0.511537	0.523302	0.422073	0.402933	0.438153	0.533539	0.588877	0.524811	0.577691	0.556369	0.471026	0.552774	0.370395	0.440342	0.633299
1202	0.602356	0.600306	0.514201	0.638719	0.437741	0.412984	0.474504	0.576353	0.4736	0.463811	0.454038	0.446113	0.385375	0.436462	0.461747	0.348573	0.363082	0.508435	0.451017	0.435976	0.414041	0.559669	0.469111	0.410617	0.607162	0.383949	0.398477	0.469598	0.425624	0.426324	0.410624	0.521347	0.44171	0.461167	0.511698	0.523443	0.422204	0.403107	0.438302	0.533679	0.589016	0.524951	0.577843	0.556533	0.471136	0.552877	0.370523	0.440499	0.633458
1203	0.602498	0.60042	0.514323	0.638877	0.437921	0.413158	0.474645	0.576503	0.473775	0.463932	0.454145	0.446218	0.385541	0.436608	0.461895	0.348733	0.363212	0.508596	0.451203	0.436138	0.414204	0.559866	0.469307	0.410746	0.607296	0.38402	0.398601	0.469719	0.425766	0.426443	0.410718	0.521451	0.441867	0.461314	0.511863	0.523583	0.422331	0.403279	0.438452	0.533826	0.589151	0.525105	0.577998	0.556697	0.471259	0.552995	0.370667	0.440661	0.633613
1204	0.602647	0.600534	0.514452	0.639041	0.438102	0.413331	0.474789	0.576636	0.473947	0.464054	0.454262	0.44632	0.385705	0.436757	0.462052	0.348891	0.363348	0.508755	0.451388	0.436296	0.414369	0.560061	0.469494	0.410874	0.607423	0.384099	0.398724	0.469842	0.425912	0.426564	0.410812	0.521558	0.442022	0.461456	0.512019	0.523729	0.422455	0.403446	0.438605	0.533983	0.589285	0.52527	0.578157	0.556851	0.471391	0.553118	0.370813	0.440815	0.633763
1205	0.602803	0.600659	0.514584	0.639206	0.438278	0.413517	0.474936	0.576763	0.474115	0.464186	0.454388	0.446436	0.385867	0.436914	0.46222	0.349053	0.363491	0.508915	0.451578	0.436461	0.414534	0.560254	0.469677	0.411001	0.607551	0.384182	0.398842	0.469975	0.42606	0.426681	0.410897	0.521664	0.442185	0.461595	0.512168	0.523879	0.422576	0.403609	0.43876	0.534144	0.589424	0.525448	0.578323	0.557004	0.471535	0.553252	0.370961	0.440967	0.633912
1206	0.602975	0.600797	0.51471	0.639368	0.438452	0.413705	0.475087	0.576896	0.474278	0.46433	0.454527	0.446557	0.386029	0.437076	0.462393	0.349222	0.36364	0.509079	0.451768	0.436613	0.414698	0.560441	0.469858	0.411124	0.607687	0.384282	0.398957	0.470125	0.426216	0.426793	0.410978	0.521771	0.442351	0.461725	0.512325	0.524037	0.422703	0.403772	0.438911	0.534306	0.589561	0.525634	0.578491	0.557154	0.47169	0.553402	0.371118	0.441131	0.634073
1207	0.603173	0.600946	0.514837	0.639533	0.438629	0.413896	0.475238	0.57703	0.474434	0.464475	0.454688	0.446672	0.386193	0.437242	0.462567	0.349399	0.363791	0.509243	0.451951	0.436749	0.414855	0.560623	0.470037	0.411246	0.607833	0.384401	0.399065	0.470286	0.426376	0.426908	0.411068	0.521878	0.442513	0.461854	0.512486	0.524193	0.422838	0.403935	0.439061	0.534467	0.589693	0.52582	0.578652	0.557301	0.471848	0.553564	0.371282	0.441302	0.634245
1208	0.603383	0.601102	0.51496	0.639693	0.438809	0.414103	0.475386	0.577184	0.474582	0.464617	0.454859	0.446795	0.38636	0.437413	0.462747	0.349575	0.363939	0.50941	0.452134	0.436893	0.415003	0.560808	0.470219	0.411375	0.607998	0.384527	0.399175	0.470463	0.426536	0.427023	0.411158	0.521985	0.442669	0.461991	0.512643	0.524349	0.422974	0.404093	0.439213	0.534622	0.589832	0.526007	0.578809	0.557455	0.472	0.553731	0.371447	0.441479	0.634431
1209	0.603597	0.601262	0.515072	0.639841	0.438993	0.414306	0.475535	0.577363	0.474729	0.464761	0.455029	0.446918	0.38653	0.437591	0.462942	0.349747	0.364088	0.509588	0.452318	0.437046	0.415147	0.561003	0.470413	0.411512	0.608189	0.384669	0.399294	0.47066	0.426698	0.427135	0.411248	0.522103	0.44282	0.46213	0.51281	0.524507	0.423105	0.404257	0.439365	0.534773	0.58998	0.526202	0.578966	0.55762	0.472153	0.553906	0.371615	0.441675	0.634633
1210	0.603814	0.601408	0.515181	0.639977	0.439183	0.414497	0.475681	0.57754	0.47488	0.464901	0.455197	0.447025	0.386698	0.437771	0.463156	0.349922	0.364234	0.509775	0.452501	0.437198	0.415291	0.561207	0.470614	0.411656	0.608394	0.384832	0.399419	0.470867	0.426857	0.427254	0.411338	0.522233	0.442965	0.462266	0.512982	0.52466	0.423233	0.404424	0.439517	0.534921	0.590132	0.526399	0.579125	0.557787	0.472305	0.554074	0.371779	0.441873	0.634842
1211	0.604021	0.601542	0.515288	0.640112	0.439377	0.41469	0.475833	0.577719	0.475036	0.465031	0.455358	0.447131	0.386865	0.437957	0.463386	0.350096	0.364374	0.509973	0.452678	0.437365	0.41544	0.561412	0.470821	0.411808	0.608605	0.385012	0.399556	0.471078	0.427007	0.427373	0.411423	0.522374	0.443102	0.462406	0.513139	0.524818	0.423357	0.404581	0.43967	0.535073	0.590292	0.526602	0.579282	0.557963	0.472452	0.554234	0.371935	0.442053	0.635048
1212	0.604207	0.601685	0.515387	0.640266	0.439568	0.414879	0.475996	0.577902	0.475194	0.465168	0.455514	0.447241	0.38703	0.438149	0.463631	0.350274	0.364519	0.51018	0.452858	0.43754	0.415594	0.561622	0.471028	0.41197	0.608814	0.385211	0.399708	0.471298	0.427157	0.42749	0.411504	0.522521	0.443241	0.462543	0.513292	0.524984	0.423472	0.404736	0.439827	0.535235	0.590462	0.526826	0.57944	0.558138	0.472607	0.554405	0.372094	0.442231	0.635252
1213	0.604378	0.601842	0.515483	0.640431	0.439762	0.415062	0.476163	0.57807	0.475348	0.465322	0.455667	0.447343	0.387197	0.438337	0.46389	0.350467	0.364669	0.510384	0.453047	0.437699	0.415749	0.561839	0.471228	0.412134	0.609009	0.385421	0.399862	0.471525	0.427317	0.427615	0.411582	0.522669	0.443393	0.462673	0.513452	0.525149	0.423578	0.404896	0.439988	0.535398	0.590624	0.527062	0.5796	0.558296	0.472771	0.554587	0.372263	0.442407	0.635449
1214	0.604541	0.602011	0.515579	0.640607	0.439959	0.415251	0.476332	0.57823	0.475502	0.465486	0.455819	0.447444	0.387368	0.438524	0.464146	0.35067	0.36482	0.510585	0.45324	0.437854	0.415905	0.562054	0.471427	0.412294	0.6092	0.385629	0.400013	0.471752	0.427481	0.427742	0.411656	0.522814	0.443553	0.462808	0.51361	0.525313	0.423687	0.405057	0.440148	0.535561	0.590774	0.527307	0.57976	0.558452	0.472936	0.554774	0.372437	0.442576	0.635636
1215	0.604707	0.602198	0.515674	0.640806	0.440161	0.41545	0.47651	0.578406	0.475654	0.465665	0.455978	0.447552	0.387551	0.438718	0.464389	0.350866	0.364976	0.510787	0.453437	0.438015	0.41606	0.562273	0.47163	0.412446	0.6094	0.385816	0.400169	0.471982	0.427652	0.427856	0.411736	0.522958	0.44371	0.462957	0.513769	0.525489	0.423807	0.405227	0.440312	0.535736	0.590916	0.527578	0.579917	0.558613	0.4731	0.554975	0.372613	0.442751	0.635816
1216	0.604876	0.602388	0.515771	0.641004	0.440362	0.415648	0.476684	0.578583	0.4758	0.465851	0.45614	0.447658	0.387736	0.438906	0.464625	0.351058	0.365134	0.51098	0.453638	0.438169	0.416209	0.562495	0.471832	0.412593	0.609593	0.385994	0.40032	0.472208	0.427825	0.427969	0.411817	0.523096	0.443875	0.463101	0.513931	0.525661	0.42393	0.405404	0.440476	0.535908	0.591058	0.527853	0.580075	0.558761	0.473258	0.555176	0.372787	0.442932	0.635996
1217	0.605063	0.602556	0.515886	0.641169	0.440568	0.415835	0.476848	0.578744	0.475948	0.466021	0.456302	0.447755	0.387921	0.43909	0.464848	0.351248	0.365281	0.511167	0.453827	0.438319	0.416356	0.562707	0.472044	0.41273	0.609783	0.386162	0.400453	0.472423	0.427988	0.428084	0.411909	0.523229	0.444045	0.463239	0.514092	0.525823	0.424063	0.405579	0.44063	0.536066	0.591181	0.528126	0.580233	0.558911	0.473408	0.555352	0.372944	0.443115	0.636161
1218	0.605254	0.602711	0.516005	0.641322	0.440768	0.416023	0.477012	0.578908	0.476101	0.466174	0.456465	0.447852	0.388099	0.439273	0.465056	0.351428	0.365425	0.511353	0.454006	0.438476	0.416503	0.562909	0.47226	0.412864	0.609971	0.386328	0.400578	0.47262	0.428141	0.42819	0.412004	0.523358	0.444205	0.463375	0.514248	0.525979	0.424203	0.405747	0.440779	0.536224	0.591313	0.528391	0.580386	0.559069	0.473552	0.555514	0.373091	0.443299	0.636328
1219	0.605443	0.602865	0.516112	0.641457	0.440956	0.416212	0.477171	0.579071	0.476252	0.466318	0.45663	0.44795	0.388254	0.43945	0.465257	0.351601	0.365565	0.51153	0.454183	0.438634	0.416648	0.563106	0.472472	0.412996	0.610147	0.386504	0.400694	0.472801	0.428291	0.428291	0.412098	0.523483	0.444357	0.463496	0.514394	0.526119	0.424337	0.405906	0.440923	0.536377	0.591458	0.528632	0.580535	0.559225	0.473689	0.555671	0.373238	0.443478	0.636505
1220	0.605623	0.603015	0.516217	0.641579	0.44113	0.416399	0.477321	0.579224	0.476407	0.46645	0.456789	0.448048	0.388394	0.439619	0.465455	0.351775	0.365704	0.511701	0.45436	0.438787	0.416791	0.563292	0.472679	0.413129	0.61031	0.386688	0.400803	0.472969	0.428441	0.428396	0.412189	0.523609	0.444509	0.463606	0.514538	0.526245	0.424462	0.406054	0.441063	0.536519	0.591613	0.528845	0.580684	0.559378	0.473829	0.555823	0.373391	0.443656	0.636687
1221	0.605795	0.603165	0.516317	0.641709	0.441293	0.416593	0.477475	0.579387	0.476579	0.466582	0.456935	0.448152	0.388532	0.439786	0.465644	0.351943	0.365845	0.511875	0.454549	0.438944	0.416937	0.563476	0.472888	0.41326	0.610476	0.38686	0.40092	0.473135	0.428592	0.428492	0.412274	0.523744	0.444648	0.463729	0.514687	0.526377	0.424582	0.406205	0.441208	0.536662	0.591785	0.529045	0.580837	0.559541	0.473979	0.555975	0.37355	0.443839	0.636882
1222	0.605963	0.603325	0.516407	0.641851	0.441453	0.416797	0.477639	0.579565	0.476759	0.466722	0.45708	0.448263	0.388669	0.439954	0.465831	0.352109	0.365994	0.512048	0.454751	0.439107	0.417086	0.563667	0.473093	0.413392	0.610643	0.387019	0.401045	0.473303	0.428751	0.428585	0.412353	0.523887	0.444778	0.46386	0.514839	0.526516	0.424697	0.406358	0.441361	0.536811	0.591966	0.529232	0.580995	0.55971	0.474134	0.556136	0.37372	0.444017	0.637085
1223	0.606139	0.603491	0.516509	0.642002	0.441619	0.417001	0.477812	0.579746	0.476945	0.466868	0.457228	0.448379	0.388815	0.440123	0.466022	0.352276	0.366153	0.512217	0.454952	0.439271	0.417233	0.563859	0.473299	0.413529	0.610808	0.38717	0.401173	0.473473	0.42892	0.428691	0.41244	0.524036	0.444915	0.463999	0.514993	0.526665	0.424815	0.406513	0.441519	0.536961	0.592138	0.529409	0.581155	0.559882	0.474297	0.556301	0.373895	0.444192	0.637283
1224	0.606318	0.603644	0.516631	0.642166	0.441799	0.417196	0.477989	0.579926	0.47713	0.467011	0.457373	0.448494	0.388992	0.440292	0.466212	0.352445	0.366317	0.512389	0.45515	0.439424	0.417383	0.564049	0.473498	0.413666	0.610976	0.387301	0.401305	0.473647	0.429091	0.42881	0.412536	0.524186	0.445059	0.464148	0.515151	0.526833	0.424945	0.406672	0.441681	0.537115	0.592297	0.529597	0.581318	0.56005	0.474458	0.556457	0.374067	0.444364	0.637466
1225	0.606499	0.603781	0.516761	0.642321	0.441989	0.41738	0.478174	0.580096	0.477309	0.467143	0.457519	0.448607	0.38918	0.440462	0.46641	0.352619	0.366479	0.512564	0.455347	0.439571	0.417538	0.564248	0.473685	0.413805	0.611135	0.387417	0.401431	0.473823	0.429254	0.428933	0.412636	0.524325	0.445199	0.464289	0.515318	0.526998	0.425079	0.406835	0.441843	0.537274	0.592429	0.529779	0.581483	0.56021	0.474602	0.556596	0.374226	0.444532	0.637636
1226	0.60669	0.603919	0.516902	0.642467	0.442184	0.417556	0.478354	0.580248	0.477471	0.467272	0.457683	0.448713	0.38936	0.440631	0.46662	0.352791	0.36664	0.512735	0.455532	0.43971	0.417695	0.564453	0.473863	0.413952	0.611283	0.387535	0.401544	0.473997	0.429418	0.429064	0.41274	0.524447	0.445346	0.46441	0.515479	0.527151	0.42521	0.406992	0.442007	0.537435	0.592532	0.529953	0.581642	0.560359	0.474732	0.556733	0.374379	0.444691	0.637785
1227	0.606883	0.604054	0.51705	0.642626	0.442372	0.417733	0.478524	0.580395	0.477615	0.4674	0.457847	0.448816	0.389533	0.440795	0.466827	0.352961	0.366797	0.512909	0.455713	0.439839	0.417855	0.564653	0.474032	0.414094	0.611421	0.38765	0.401664	0.474166	0.42958	0.429193	0.412844	0.524553	0.445502	0.464518	0.515645	0.527299	0.425338	0.407149	0.442167	0.537591	0.592641	0.530124	0.581792	0.560492	0.474859	0.556874	0.374527	0.444854	0.637929
1228	0.607071	0.604179	0.517193	0.642791	0.442551	0.417911	0.478685	0.580534	0.477753	0.467526	0.458001	0.448913	0.389694	0.440954	0.46703	0.353129	0.366947	0.513094	0.455894	0.439965	0.418024	0.564851	0.474193	0.414228	0.611547	0.38776	0.401794	0.474328	0.429725	0.429309	0.412938	0.524645	0.44566	0.464614	0.515827	0.527441	0.425459	0.407308	0.442324	0.537746	0.592757	0.53029	0.581936	0.56061	0.474977	0.557012	0.374667	0.445026	0.638076
1229	0.607269	0.604321	0.517328	0.64296	0.442727	0.418099	0.478856	0.580675	0.477897	0.467666	0.458159	0.449007	0.389839	0.441113	0.467234	0.353296	0.367099	0.513289	0.456076	0.440098	0.418202	0.565056	0.474363	0.414365	0.611669	0.387877	0.401923	0.474494	0.429874	0.429416	0.413025	0.524729	0.445823	0.464714	0.516009	0.527586	0.425572	0.407461	0.442493	0.537906	0.592882	0.530446	0.582081	0.560734	0.475107	0.55716	0.374813	0.445197	0.638233
1230	0.607466	0.604486	0.517456	0.643134	0.442909	0.418299	0.479023	0.580836	0.478039	0.467826	0.458315	0.449104	0.389984	0.441273	0.467427	0.353467	0.36726	0.513486	0.456257	0.440234	0.418383	0.565247	0.474545	0.414493	0.6118	0.388008	0.402059	0.474656	0.430038	0.429524	0.413107	0.524819	0.445997	0.464824	0.516184	0.527739	0.42569	0.407605	0.442655	0.538062	0.593036	0.530606	0.582225	0.560867	0.475261	0.557325	0.374971	0.445371	0.638403
1231	0.607645	0.604656	0.517569	0.643304	0.4431	0.418497	0.479186	0.581004	0.478191	0.467997	0.458455	0.449204	0.390141	0.441439	0.467623	0.353646	0.367423	0.513687	0.456439	0.440376	0.418562	0.565435	0.474732	0.414617	0.611937	0.388147	0.402201	0.474817	0.430204	0.429634	0.413185	0.524924	0.44617	0.464942	0.516359	0.527902	0.425821	0.407754	0.442811	0.538217	0.593198	0.530773	0.582372	0.561009	0.475428	0.557493	0.375138	0.445549	0.638581
1232	0.607815	0.604839	0.51767	0.643462	0.443303	0.418687	0.479359	0.581167	0.478356	0.468173	0.45859	0.4493	0.390306	0.441612	0.467833	0.35383	0.367592	0.513889	0.45663	0.440521	0.41874	0.565635	0.47493	0.414754	0.612082	0.388296	0.402333	0.474993	0.430376	0.429744	0.413262	0.52504	0.446329	0.465072	0.516519	0.528075	0.425956	0.407901	0.442975	0.538381	0.593346	0.530951	0.582536	0.561166	0.475602	0.557663	0.375315	0.445721	0.638756
1233	0.607977	0.605023	0.51777	0.643613	0.443518	0.41887	0.479525	0.581333	0.478523	0.46835	0.458725	0.449393	0.390481	0.441785	0.468044	0.354025	0.367761	0.514082	0.456821	0.440666	0.418909	0.565835	0.475132	0.414894	0.612236	0.388463	0.402462	0.475173	0.430561	0.42986	0.41334	0.525162	0.446477	0.465208	0.516665	0.528248	0.42609	0.40805	0.44313	0.538536	0.593483	0.531149	0.582702	0.561332	0.475778	0.557837	0.375501	0.445891	0.638921
1234	0.608126	0.605187	0.517866	0.643765	0.44373	0.419046	0.479675	0.58149	0.478686	0.468519	0.458849	0.449484	0.390662	0.441957	0.468258	0.354228	0.367926	0.514265	0.457005	0.440814	0.419064	0.566035	0.475331	0.415034	0.612391	0.388634	0.402602	0.475347	0.430743	0.429983	0.413418	0.525288	0.446626	0.465341	0.516809	0.528412	0.426221	0.40821	0.443272	0.538676	0.593603	0.531367	0.582856	0.561497	0.475943	0.558008	0.375685	0.446063	0.639069
1235	0.608282	0.605338	0.517965	0.643922	0.443934	0.41922	0.47982	0.581633	0.478854	0.468673	0.458974	0.449576	0.39084	0.442132	0.468477	0.35443	0.368083	0.514451	0.457189	0.440963	0.419214	0.566238	0.47553	0.415183	0.612556	0.3888	0.402742	0.475528	0.430913	0.43011	0.413496	0.525416	0.446776	0.465484	0.516952	0.528572	0.426342	0.408373	0.443419	0.538818	0.593717	0.531598	0.583008	0.561666	0.476094	0.558179	0.375865	0.446231	0.639211
1236	0.608467	0.605475	0.518076	0.644086	0.444132	0.419404	0.479966	0.581783	0.479024	0.468816	0.459113	0.449681	0.391016	0.442306	0.46869	0.354636	0.368233	0.514643	0.457366	0.441115	0.419361	0.566441	0.475733	0.415334	0.612737	0.388965	0.402887	0.475708	0.431082	0.430238	0.413577	0.525541	0.446932	0.465637	0.517097	0.528729	0.426455	0.408533	0.443562	0.538958	0.593843	0.531831	0.583156	0.561841	0.476236	0.558348	0.376038	0.446402	0.639364
1237	0.608669	0.605603	0.518195	0.644253	0.444324	0.419597	0.480108	0.581942	0.479196	0.468956	0.459262	0.449795	0.391192	0.442487	0.468898	0.354843	0.368378	0.514838	0.457535	0.441276	0.419504	0.566639	0.475937	0.415479	0.612935	0.389129	0.403038	0.475884	0.431247	0.43037	0.41366	0.525671	0.447098	0.465795	0.517253	0.52888	0.426567	0.408695	0.443699	0.539091	0.593977	0.532063	0.583296	0.562022	0.476373	0.558512	0.376203	0.446576	0.639523
1238	0.608892	0.605748	0.518311	0.644416	0.444508	0.419806	0.480251	0.582107	0.479383	0.469096	0.459418	0.449925	0.391367	0.442693	0.469117	0.355038	0.368521	0.515041	0.457716	0.441448	0.419647	0.566833	0.476148	0.415625	0.613163	0.38928	0.403186	0.476075	0.431406	0.430502	0.413748	0.525822	0.447271	0.465971	0.517413	0.529028	0.426688	0.408858	0.443844	0.53923	0.594137	0.532293	0.583452	0.562225	0.476514	0.558678	0.376366	0.446745	0.639699
1239	0.60913	0.605906	0.518437	0.64458	0.444695	0.420019	0.480403	0.582278	0.479575	0.469241	0.459591	0.450065	0.39154	0.442912	0.469341	0.35523	0.368666	0.51525	0.457908	0.441622	0.419794	0.567024	0.476366	0.415771	0.613407	0.389432	0.403327	0.47628	0.431565	0.430632	0.413844	0.52598	0.447439	0.466155	0.517581	0.529183	0.426815	0.409024	0.443992	0.539374	0.59431	0.532518	0.583624	0.562436	0.476659	0.558845	0.376528	0.446924	0.639886
1240	0.609369	0.606076	0.518569	0.644749	0.444884	0.420222	0.480568	0.582448	0.479767	0.4694	0.459778	0.450194	0.391711	0.443138	0.469576	0.355416	0.368818	0.515455	0.458104	0.441799	0.419943	0.567223	0.476581	0.415917	0.613643	0.389599	0.403472	0.476491	0.431734	0.430764	0.413957	0.526136	0.447598	0.466327	0.517762	0.529349	0.426936	0.409201	0.444143	0.539514	0.594471	0.532745	0.5838	0.562643	0.476812	0.559009	0.376692	0.447122	0.640075
1241	0.6096	0.60625	0.518697	0.644917	0.445076	0.420414	0.480739	0.582605	0.479949	0.469561	0.459965	0.45031	0.391881	0.443364	0.469816	0.355597	0.368969	0.515655	0.458306	0.44197	0.420097	0.56742	0.476793	0.416061	0.613865	0.389772	0.403612	0.476708	0.4319	0.430901	0.414077	0.526284	0.447756	0.46649	0.517943	0.529522	0.427054	0.409382	0.444301	0.539655	0.594622	0.532981	0.583977	0.562839	0.476962	0.559166	0.376856	0.447318	0.64025
1242	0.609817	0.606414	0.518821	0.645091	0.445267	0.420599	0.480917	0.58275	0.480113	0.469713	0.460156	0.450422	0.392044	0.44358	0.470062	0.355772	0.369113	0.515858	0.458507	0.442127	0.420264	0.567618	0.477003	0.416204	0.61407	0.389954	0.40375	0.47692	0.432065	0.431047	0.414198	0.526413	0.447911	0.466639	0.518121	0.529703	0.42717	0.409558	0.444462	0.539814	0.594767	0.533219	0.584145	0.563013	0.477107	0.559313	0.377021	0.447514	0.640419
1243	0.610024	0.606566	0.518949	0.645264	0.445459	0.420772	0.481105	0.58289	0.48026	0.469861	0.460347	0.450527	0.392204	0.443776	0.470308	0.355945	0.369257	0.51606	0.458703	0.442274	0.420437	0.567818	0.477206	0.416347	0.614251	0.390149	0.40389	0.477121	0.432231	0.431191	0.414321	0.526521	0.448063	0.466768	0.518292	0.52989	0.427282	0.409729	0.444622	0.539986	0.594898	0.533453	0.584301	0.563162	0.477249	0.559453	0.377188	0.447711	0.640583
1244	0.610231	0.606713	0.519076	0.645422	0.445646	0.420943	0.481291	0.583026	0.480404	0.470003	0.460526	0.450625	0.392364	0.443957	0.470547	0.356118	0.3694	0.516259	0.458901	0.44242	0.420604	0.568008	0.47741	0.416486	0.614421	0.390349	0.404027	0.47732	0.432397	0.431324	0.414435	0.526627	0.448223	0.466889	0.518454	0.530069	0.427406	0.40989	0.444774	0.540165	0.59502	0.533682	0.584459	0.563295	0.477389	0.559586	0.377357	0.447891	0.640733
1245	0.610436	0.606851	0.5192	0.645571	0.445828	0.421126	0.481467	0.583168	0.48055	0.470136	0.460694	0.450733	0.392522	0.444133	0.47078	0.356291	0.369538	0.516458	0.459099	0.442565	0.420769	0.568188	0.477617	0.416618	0.614598	0.390547	0.404164	0.477515	0.432561	0.431449	0.414534	0.526737	0.448386	0.467014	0.518604	0.530236	0.427542	0.410038	0.444921	0.540351	0.595156	0.533906	0.584614	0.563427	0.477527	0.559718	0.377524	0.448051	0.640882
1246	0.610643	0.606991	0.519333	0.645718	0.446014	0.42132	0.48164	0.583329	0.480709	0.470277	0.460864	0.450857	0.392683	0.444316	0.471009	0.356466	0.369682	0.516652	0.459301	0.442725	0.420927	0.568367	0.477826	0.416746	0.614793	0.390747	0.404305	0.477714	0.43273	0.431563	0.414631	0.526865	0.448545	0.467149	0.518742	0.530396	0.427681	0.410183	0.445064	0.540533	0.59531	0.534126	0.584773	0.563576	0.477674	0.55986	0.377693	0.448207	0.641047
1247	0.610857	0.607149	0.519474	0.645857	0.446204	0.421519	0.481807	0.583509	0.480884	0.470433	0.461033	0.450985	0.392845	0.444506	0.471231	0.356639	0.369845	0.51684	0.459504	0.442901	0.421068	0.56854	0.478031	0.416869	0.615001	0.390944	0.404453	0.477919	0.432905	0.431661	0.414728	0.527012	0.448702	0.467288	0.518885	0.53055	0.427831	0.410331	0.445202	0.540697	0.595475	0.534346	0.584942	0.563742	0.477833	0.56002	0.377866	0.448361	0.641223
1248	0.611069	0.607306	0.519609	0.646003	0.44639	0.421719	0.481964	0.583685	0.481061	0.470594	0.461199	0.451112	0.393003	0.4447	0.471449	0.356811	0.370011	0.517026	0.459707	0.443076	0.421202	0.56872	0.478237	0.416986	0.615207	0.391134	0.404607	0.478123	0.433083	0.431759	0.414822	0.527158	0.448855	0.46743	0.519034	0.530697	0.427975	0.41048	0.445343	0.540845	0.595643	0.534566	0.585109	0.563916	0.477997	0.560187	0.378035	0.448511	0.6414
1249	0.611266	0.607467	0.519739	0.646162	0.446573	0.421929	0.482115	0.583868	0.481232	0.470763	0.46137	0.451249	0.393156	0.444903	0.471671	0.356979	0.370176	0.517206	0.459907	0.443253	0.421337	0.568917	0.478441	0.417106	0.615409	0.391313	0.404765	0.478327	0.433263	0.431868	0.414919	0.527297	0.44899	0.467575	0.519179	0.530842	0.428104	0.410624	0.445493	0.540978	0.595829	0.53478	0.585266	0.564101	0.478164	0.560366	0.378201	0.448658	0.641597
1250	0.611452	0.607634	0.51987	0.646315	0.446754	0.422137	0.482259	0.58405	0.481393	0.470935	0.46154	0.451376	0.393315	0.445097	0.471897	0.357149	0.370346	0.517383	0.460106	0.443425	0.421472	0.56912	0.478638	0.417238	0.615593	0.391473	0.404914	0.478535	0.433445	0.431975	0.415021	0.527424	0.449119	0.467713	0.519329	0.530982	0.42823	0.410767	0.445647	0.541108	0.596016	0.534987	0.585428	0.564277	0.478335	0.560555	0.378373	0.448804	0.641802
1251	0.611634	0.607796	0.519996	0.646462	0.446931	0.422334	0.482395	0.58421	0.481544	0.4711	0.461704	0.451486	0.393481	0.445279	0.472121	0.357323	0.370514	0.517553	0.460297	0.443586	0.421605	0.569327	0.478835	0.417377	0.615755	0.39161	0.405055	0.478732	0.433619	0.432087	0.415125	0.527535	0.449259	0.467851	0.519491	0.531113	0.428348	0.410912	0.445801	0.541234	0.596184	0.535191	0.585588	0.564443	0.4785	0.560741	0.378547	0.448948	0.641991
1252	0.611815	0.607948	0.520122	0.646595	0.447107	0.422527	0.482538	0.58436	0.481696	0.471255	0.461865	0.451589	0.39366	0.445454	0.472342	0.357504	0.370672	0.517716	0.460476	0.44374	0.421743	0.569534	0.479035	0.417525	0.615906	0.391727	0.405187	0.478911	0.433788	0.432203	0.41523	0.527641	0.449411	0.468002	0.519644	0.531235	0.428462	0.411047	0.445956	0.541367	0.596344	0.535396	0.585731	0.564608	0.478655	0.560913	0.378716	0.449082	0.642164
1253	0.611997	0.608104	0.520254	0.646716	0.44729	0.42272	0.482691	0.584524	0.481847	0.471404	0.462031	0.451692	0.393849	0.445618	0.472559	0.357691	0.370828	0.51788	0.460647	0.443885	0.421889	0.569737	0.479222	0.41768	0.616044	0.391832	0.405306	0.479082	0.433951	0.432313	0.415342	0.527747	0.449565	0.46815	0.519798	0.531361	0.428577	0.411181	0.44611	0.541515	0.596505	0.535602	0.585877	0.564762	0.478805	0.56108	0.378887	0.449213	0.642333
1254	0.612182	0.608254	0.520382	0.646844	0.447473	0.422908	0.482847	0.584694	0.482002	0.471546	0.462191	0.451802	0.394033	0.445779	0.472769	0.357875	0.370984	0.518048	0.460815	0.444022	0.422037	0.569929	0.479403	0.417832	0.616173	0.391935	0.405427	0.479244	0.434107	0.432428	0.41545	0.527851	0.449733	0.468298	0.519971	0.531489	0.42869	0.41133	0.446262	0.541666	0.596657	0.535802	0.586031	0.564906	0.478952	0.561237	0.379056	0.449359	0.642494
1255	0.612366	0.608399	0.520503	0.646981	0.447652	0.423099	0.483016	0.584871	0.482172	0.471682	0.462339	0.451925	0.394207	0.445944	0.472971	0.35805	0.371133	0.518221	0.460985	0.444159	0.422192	0.57011	0.479589	0.417975	0.616301	0.392043	0.405558	0.479393	0.434263	0.432555	0.415546	0.527964	0.449919	0.468452	0.520148	0.531626	0.428805	0.411486	0.446415	0.541828	0.596807	0.535996	0.58618	0.565051	0.479094	0.561384	0.379219	0.44951	0.642644
1256	0.612536	0.608547	0.520625	0.647129	0.447832	0.423295	0.483196	0.585063	0.482341	0.471819	0.462477	0.452057	0.394373	0.446106	0.473171	0.358224	0.371284	0.518409	0.461161	0.444295	0.422361	0.570285	0.479763	0.418109	0.616427	0.392161	0.405688	0.479538	0.434422	0.432684	0.415633	0.528081	0.450102	0.468591	0.520325	0.531788	0.428921	0.411646	0.446574	0.542005	0.596964	0.536184	0.586337	0.565191	0.479238	0.561531	0.379383	0.449664	0.642801
1257	0.61269	0.60869	0.52074	0.647294	0.448011	0.423497	0.483371	0.585261	0.482505	0.471959	0.4626	0.452199	0.394533	0.446267	0.473371	0.358397	0.371435	0.518608	0.461342	0.444432	0.422536	0.57046	0.479928	0.41824	0.616554	0.392282	0.40582	0.479684	0.434585	0.432817	0.415706	0.528194	0.450277	0.468718	0.520507	0.531964	0.429029	0.411823	0.446739	0.542177	0.597127	0.536358	0.586502	0.565327	0.479387	0.561682	0.379552	0.449829	0.642971
1258	0.612842	0.608829	0.520859	0.647464	0.448183	0.4237	0.483554	0.585449	0.48267	0.4721	0.462717	0.452341	0.394692	0.446429	0.473573	0.358563	0.371589	0.518808	0.461516	0.444576	0.422712	0.570637	0.480099	0.41837	0.616685	0.392403	0.405949	0.479821	0.434749	0.432957	0.415773	0.528317	0.450455	0.468846	0.520678	0.532144	0.429147	0.412001	0.446905	0.542352	0.597287	0.536531	0.586658	0.56547	0.479539	0.561835	0.379723	0.449995	0.643139
1259	0.612992	0.608978	0.520991	0.647626	0.448364	0.423895	0.483751	0.585619	0.482828	0.472249	0.462848	0.452464	0.394862	0.446586	0.473773	0.358741	0.371753	0.519016	0.461684	0.444719	0.422894	0.570818	0.480263	0.418498	0.616816	0.392521	0.406062	0.479954	0.43492	0.433093	0.415849	0.528447	0.450626	0.468969	0.520829	0.532335	0.429275	0.412164	0.447065	0.54254	0.597437	0.536712	0.586811	0.565617	0.479701	0.561995	0.379899	0.450142	0.643295
1260	0.61315	0.609127	0.521131	0.647786	0.448552	0.424085	0.483947	0.585775	0.482979	0.472402	0.462994	0.452575	0.395041	0.446742	0.473975	0.358928	0.371918	0.519221	0.461848	0.444862	0.423074	0.571006	0.480423	0.41863	0.616951	0.392635	0.406167	0.480089	0.43509	0.433221	0.415938	0.528577	0.450785	0.469094	0.520969	0.532527	0.429399	0.412316	0.44722	0.542722	0.597585	0.536892	0.586965	0.56577	0.479861	0.562154	0.380079	0.450275	0.643446
1261	0.613329	0.609273	0.521275	0.647946	0.448739	0.424272	0.484137	0.585922	0.483136	0.472559	0.463163	0.452679	0.395216	0.446901	0.474177	0.359109	0.372081	0.519414	0.462011	0.445005	0.423247	0.571197	0.48059	0.41877	0.617076	0.39274	0.406269	0.480243	0.435252	0.433352	0.416043	0.528705	0.45094	0.46923	0.521103	0.532701	0.42953	0.412443	0.447369	0.542891	0.597727	0.537051	0.58712	0.565922	0.480009	0.562307	0.38026	0.450391	0.643585
1262	0.613521	0.609421	0.521425	0.648102	0.448927	0.424451	0.484324	0.586059	0.483298	0.472718	0.463346	0.452768	0.395388	0.447062	0.474377	0.359287	0.372245	0.5196	0.462181	0.445149	0.423415	0.571391	0.480763	0.418911	0.617197	0.392846	0.40637	0.480406	0.435409	0.433477	0.41616	0.528835	0.451092	0.469368	0.521242	0.532869	0.42967	0.412558	0.447513	0.54306	0.597857	0.537207	0.587281	0.566073	0.480149	0.562453	0.380438	0.450497	0.643709
1263	0.613715	0.609556	0.521574	0.648261	0.449123	0.424622	0.484493	0.58619	0.483471	0.472873	0.463527	0.452842	0.39556	0.447226	0.474579	0.359474	0.372401	0.519779	0.462369	0.445301	0.423577	0.571587	0.480942	0.419052	0.61733	0.392963	0.406477	0.480577	0.435565	0.433582	0.416275	0.528956	0.451238	0.469509	0.5214	0.533041	0.429793	0.412673	0.447656	0.543214	0.597983	0.53735	0.587443	0.566229	0.480271	0.562582	0.380614	0.450609	0.643822
1264	0.61391	0.609684	0.521719	0.648419	0.449313	0.424794	0.484649	0.586329	0.483651	0.473025	0.463695	0.45292	0.395726	0.44739	0.474781	0.359653	0.372549	0.519948	0.462562	0.445459	0.423733	0.571781	0.48113	0.419199	0.617471	0.39308	0.406591	0.480751	0.435719	0.433682	0.416383	0.529071	0.451383	0.46965	0.521571	0.533202	0.429912	0.412795	0.447805	0.543355	0.598115	0.537487	0.587601	0.566385	0.480383	0.5627	0.38079	0.450733	0.643946
1265	0.614098	0.609818	0.521852	0.648572	0.449489	0.424969	0.484799	0.586479	0.483822	0.47318	0.46385	0.453003	0.395882	0.447547	0.474985	0.359817	0.372696	0.520106	0.46275	0.445616	0.423885	0.571983	0.481323	0.419355	0.617612	0.393203	0.406708	0.480913	0.435878	0.433781	0.416478	0.529183	0.451524	0.469778	0.521757	0.533349	0.430038	0.412938	0.447965	0.543491	0.598253	0.537639	0.587758	0.566537	0.48051	0.562821	0.380968	0.450876	0.644085
1266	0.614272	0.609956	0.521979	0.648724	0.449663	0.425147	0.484951	0.586635	0.483987	0.473331	0.463985	0.453085	0.396041	0.447703	0.47519	0.359982	0.372844	0.520267	0.462935	0.445773	0.424036	0.572185	0.481515	0.41951	0.61776	0.393331	0.406826	0.481055	0.436042	0.433877	0.416557	0.529295	0.451669	0.469898	0.521948	0.533497	0.43016	0.413102	0.448132	0.543631	0.598392	0.537817	0.587905	0.566693	0.480651	0.562944	0.381142	0.451032	0.644228
1267	0.614433	0.610105	0.522102	0.648873	0.449841	0.425339	0.485112	0.586804	0.484148	0.473491	0.464107	0.453176	0.396209	0.447858	0.475395	0.360152	0.37299	0.520425	0.46312	0.445925	0.424187	0.572382	0.481706	0.41967	0.617903	0.393449	0.406945	0.481196	0.436207	0.433986	0.416627	0.529405	0.451823	0.470022	0.522126	0.533635	0.430268	0.413261	0.448306	0.543774	0.598536	0.537998	0.588055	0.566853	0.480803	0.563077	0.381318	0.451176	0.64438
1268	0.614589	0.610266	0.522222	0.649023	0.450013	0.425538	0.485283	0.586979	0.4843	0.473656	0.464228	0.453277	0.396374	0.448016	0.475597	0.360316	0.373141	0.520582	0.463296	0.446073	0.424336	0.572569	0.481895	0.419831	0.61804	0.393556	0.407068	0.481332	0.436372	0.434114	0.416697	0.52952	0.451984	0.470147	0.522284	0.533766	0.430381	0.413415	0.448481	0.543924	0.598678	0.538184	0.58821	0.567013	0.480969	0.563222	0.381494	0.451308	0.644535
1269	0.614749	0.610417	0.522348	0.649192	0.45019	0.425731	0.485457	0.58714	0.484452	0.473806	0.464351	0.453366	0.39654	0.448188	0.475798	0.360486	0.373293	0.52075	0.463466	0.446221	0.424484	0.572742	0.482082	0.419976	0.618183	0.393662	0.407206	0.481459	0.436529	0.434251	0.416773	0.529644	0.45216	0.470278	0.522428	0.533913	0.430499	0.41357	0.448646	0.544087	0.598803	0.538382	0.588356	0.567179	0.481124	0.563353	0.381657	0.451436	0.644658
1270	0.614912	0.610558	0.522488	0.649366	0.450377	0.425921	0.485633	0.587293	0.484615	0.473946	0.464482	0.45345	0.396712	0.448369	0.475992	0.360672	0.373444	0.520927	0.463639	0.446373	0.42463	0.572899	0.482268	0.420108	0.618333	0.393761	0.407347	0.481587	0.436678	0.434389	0.416859	0.529772	0.452342	0.470425	0.522557	0.534071	0.430612	0.413707	0.448799	0.544256	0.598916	0.538571	0.588498	0.567352	0.481257	0.563473	0.381811	0.451549	0.64476
1271	0.615086	0.610699	0.52264	0.649526	0.450558	0.426101	0.485798	0.587446	0.484777	0.47409	0.464626	0.453536	0.396873	0.448551	0.476176	0.36086	0.373599	0.5211	0.463805	0.446536	0.42477	0.573043	0.482455	0.420236	0.618494	0.393859	0.407487	0.481706	0.436829	0.434521	0.416962	0.529901	0.452508	0.470572	0.522672	0.534226	0.430732	0.413828	0.448944	0.544417	0.599028	0.538748	0.588632	0.567522	0.481376	0.563593	0.381968	0.451657	0.644864
1272	0.615269	0.610828	0.522799	0.649682	0.450732	0.426265	0.485953	0.587587	0.484941	0.474223	0.464785	0.45362	0.397022	0.448736	0.476355	0.361041	0.373754	0.521277	0.463968	0.446709	0.424912	0.573188	0.482646	0.420359	0.61867	0.393964	0.407627	0.481818	0.43698	0.434642	0.417077	0.530037	0.452659	0.470718	0.522798	0.53439	0.430867	0.413953	0.449083	0.544579	0.599133	0.538923	0.588759	0.567691	0.481484	0.563703	0.382125	0.451778	0.644963
1273	0.615444	0.61095	0.52296	0.649819	0.450906	0.426432	0.486112	0.587736	0.485116	0.47435	0.464952	0.453719	0.397175	0.448924	0.47653	0.361217	0.373906	0.521461	0.464139	0.446886	0.425064	0.573338	0.482843	0.42048	0.618853	0.394068	0.407747	0.481936	0.437133	0.434755	0.417193	0.530172	0.452795	0.470873	0.522942	0.534554	0.431003	0.414082	0.449222	0.544743	0.599241	0.539088	0.588894	0.567863	0.481586	0.563814	0.382285	0.45191	0.645082
1274	0.615603	0.611079	0.523113	0.649929	0.451072	0.426601	0.486265	0.587896	0.4853	0.474487	0.46512	0.45383	0.39732	0.449101	0.476708	0.361386	0.374059	0.521637	0.46431	0.447069	0.425225	0.573503	0.483044	0.420615	0.619037	0.39417	0.407843	0.482055	0.437289	0.43486	0.417307	0.530303	0.452912	0.471034	0.523103	0.534699	0.431125	0.414209	0.44937	0.5449	0.599361	0.539238	0.589038	0.568038	0.481697	0.563938	0.382462	0.452044	0.645227
1275	0.615768	0.611209	0.523263	0.650037	0.451234	0.426762	0.486418	0.588046	0.48548	0.474622	0.465292	0.453933	0.397465	0.449267	0.476898	0.361546	0.374211	0.521812	0.464473	0.447245	0.425394	0.573686	0.483239	0.420759	0.619216	0.394273	0.40794	0.482174	0.437443	0.434967	0.417425	0.530433	0.453034	0.471187	0.523278	0.534842	0.431241	0.414345	0.449536	0.545062	0.599484	0.539385	0.589178	0.568207	0.481824	0.564063	0.38264	0.452185	0.645361
1276	0.615936	0.611328	0.523408	0.65015	0.451396	0.426927	0.486586	0.588181	0.485655	0.474742	0.465468	0.454027	0.397618	0.449426	0.477096	0.361698	0.374353	0.521994	0.464638	0.447401	0.425572	0.573879	0.483423	0.4209	0.619372	0.394373	0.408034	0.482304	0.437581	0.435079	0.41754	0.530559	0.453169	0.471333	0.523474	0.534997	0.431354	0.414508	0.449709	0.545238	0.5996	0.539538	0.589328	0.568371	0.481955	0.564178	0.382805	0.452339	0.645479
1277	0.616115	0.611449	0.523555	0.650265	0.451554	0.427102	0.486752	0.588318	0.485822	0.474863	0.465646	0.454117	0.397773	0.449569	0.477305	0.36185	0.374498	0.52217	0.464799	0.447548	0.425739	0.574077	0.483589	0.421049	0.619503	0.394472	0.408133	0.482439	0.437714	0.435195	0.417657	0.530671	0.453309	0.471465	0.523669	0.535146	0.431473	0.414675	0.449886	0.545401	0.59972	0.539699	0.589478	0.568525	0.482087	0.564297	0.382964	0.452489	0.645592
1278	0.616307	0.611585	0.523702	0.650383	0.451705	0.427279	0.486908	0.588454	0.485963	0.474993	0.465818	0.454192	0.397923	0.449691	0.477527	0.362006	0.374648	0.522333	0.464948	0.447679	0.42589	0.574285	0.483731	0.421203	0.619604	0.394572	0.408244	0.482572	0.437846	0.43531	0.417781	0.530767	0.453453	0.471571	0.523845	0.53528	0.431598	0.414837	0.450073	0.545551	0.599846	0.539868	0.589611	0.568655	0.482228	0.564429	0.383114	0.45263	0.645688
1279	0.616503	0.611731	0.523846	0.650502	0.451857	0.427464	0.487067	0.588596	0.486084	0.475128	0.465986	0.454275	0.398076	0.449812	0.477747	0.362164	0.374797	0.522497	0.4651	0.447795	0.426031	0.574492	0.483866	0.421352	0.619688	0.394672	0.408354	0.482712	0.437983	0.435422	0.417905	0.530856	0.453596	0.471659	0.524009	0.535414	0.43173	0.415	0.450259	0.545697	0.599974	0.540044	0.58974	0.568773	0.482371	0.564568	0.383258	0.452771	0.645798
1280	0.616683	0.611887	0.523981	0.650618	0.452008	0.427663	0.487213	0.588755	0.486213	0.475267	0.466144	0.45438	0.398232	0.449938	0.477962	0.362322	0.37495	0.522666	0.465257	0.447919	0.426163	0.574691	0.484012	0.421499	0.619767	0.394776	0.408458	0.482858	0.438136	0.435528	0.418018	0.530947	0.453733	0.471751	0.524165	0.535545	0.431862	0.415155	0.450434	0.545829	0.60011	0.540227	0.589878	0.568898	0.482507	0.564718	0.383408	0.452906	0.645941
1281	0.616849	0.612066	0.524107	0.650735	0.452158	0.427863	0.487347	0.588915	0.486352	0.475421	0.466289	0.454487	0.398385	0.450075	0.478166	0.36248	0.375111	0.52284	0.465409	0.448063	0.426298	0.574893	0.484171	0.421645	0.619861	0.394887	0.408565	0.482996	0.438309	0.435624	0.418122	0.531046	0.453866	0.471854	0.524306	0.535674	0.431979	0.415295	0.450611	0.545962	0.600248	0.540406	0.590011	0.569029	0.482657	0.564889	0.383564	0.453033	0.646098
1282	0.617005	0.61225	0.524227	0.650857	0.452314	0.428057	0.487483	0.589064	0.486495	0.475576	0.466425	0.454595	0.398542	0.450229	0.478348	0.362645	0.37527	0.523028	0.465559	0.448213	0.426442	0.575093	0.484348	0.421782	0.619975	0.394993	0.408668	0.483127	0.438489	0.435713	0.418215	0.531159	0.453997	0.47197	0.524448	0.535815	0.432069	0.415432	0.45079	0.546113	0.600382	0.540575	0.590138	0.56917	0.482816	0.565057	0.383723	0.453159	0.646264
1283	0.617153	0.612418	0.524346	0.650989	0.452474	0.428242	0.487621	0.589199	0.486653	0.475718	0.466559	0.454706	0.398694	0.450397	0.478514	0.362808	0.375421	0.523226	0.465712	0.448373	0.426592	0.575279	0.484542	0.421911	0.620105	0.395095	0.408774	0.483247	0.438667	0.435799	0.418298	0.531289	0.454127	0.472099	0.524599	0.535971	0.432149	0.415572	0.450961	0.546269	0.600508	0.540743	0.590269	0.569329	0.48297	0.565206	0.383882	0.45329	0.64643
1284	0.617302	0.612555	0.52447	0.651132	0.452635	0.428423	0.487761	0.589316	0.486823	0.475842	0.466689	0.454804	0.398839	0.45057	0.478673	0.362966	0.375565	0.523419	0.465863	0.448546	0.426742	0.575466	0.484736	0.42204	0.620246	0.39518	0.40889	0.483355	0.438838	0.43588	0.418377	0.531421	0.454244	0.472233	0.524761	0.536132	0.432234	0.415718	0.451133	0.546417	0.600632	0.540908	0.590392	0.569495	0.483121	0.565342	0.384024	0.453419	0.646579
1285	0.617467	0.612673	0.524607	0.651281	0.452794	0.428592	0.487908	0.589419	0.486986	0.475955	0.466828	0.454893	0.398976	0.450739	0.478825	0.363124	0.375702	0.523606	0.466015	0.448711	0.426888	0.575654	0.484921	0.422162	0.620386	0.395258	0.409009	0.483458	0.438988	0.435958	0.418464	0.531552	0.454359	0.472363	0.524924	0.536293	0.432324	0.41587	0.451304	0.546563	0.600744	0.541065	0.590504	0.569657	0.483266	0.565461	0.384156	0.453552	0.646706
1286	0.617648	0.612764	0.524756	0.651446	0.452953	0.428745	0.488046	0.58953	0.487141	0.476045	0.466977	0.454989	0.399098	0.45089	0.478989	0.363278	0.37583	0.523777	0.466177	0.448849	0.427015	0.575835	0.485099	0.422277	0.620509	0.395338	0.409135	0.483562	0.439113	0.436042	0.418555	0.531679	0.454487	0.472477	0.525094	0.536442	0.432436	0.416028	0.451468	0.546679	0.600857	0.541226	0.590611	0.569815	0.483388	0.56555	0.384288	0.453696	0.646819
1287	0.61784	0.612842	0.52491	0.651606	0.453107	0.42889	0.48818	0.589646	0.487295	0.476124	0.467136	0.455081	0.399214	0.451033	0.479165	0.363424	0.375956	0.523943	0.466343	0.44898	0.427136	0.57602	0.48527	0.422393	0.620625	0.395421	0.409255	0.483666	0.439223	0.436124	0.418655	0.531804	0.454618	0.472582	0.525268	0.536582	0.432566	0.41619	0.451631	0.54678	0.600967	0.541389	0.590716	0.569972	0.483499	0.56563	0.384414	0.453844	0.646918
1288	0.618062	0.612931	0.52508	0.651755	0.453263	0.429033	0.488311	0.589773	0.487453	0.476212	0.467321	0.455173	0.399339	0.451173	0.479346	0.363577	0.376089	0.524114	0.466514	0.449113	0.427256	0.576216	0.485437	0.422515	0.62074	0.395515	0.409367	0.483775	0.439326	0.43621	0.418771	0.531931	0.45476	0.472693	0.525435	0.53672	0.432702	0.41635	0.451803	0.546885	0.601078	0.541547	0.590819	0.570126	0.483613	0.565713	0.38454	0.453995	0.647011
1289	0.618294	0.61304	0.525254	0.651889	0.453414	0.429168	0.488435	0.589902	0.487607	0.476313	0.467517	0.455264	0.399473	0.451304	0.479527	0.363734	0.376231	0.52429	0.466686	0.449238	0.427378	0.576413	0.485606	0.42264	0.620852	0.395624	0.409469	0.483891	0.439429	0.436298	0.418894	0.532052	0.454923	0.472802	0.525601	0.536858	0.432832	0.41651	0.451981	0.546998	0.601182	0.541704	0.590924	0.570277	0.48373	0.565795	0.384678	0.454147	0.647096
1290	0.618506	0.613141	0.525418	0.651991	0.453562	0.429302	0.488565	0.590021	0.487759	0.476418	0.467699	0.455341	0.399618	0.451434	0.479707	0.363897	0.376376	0.524478	0.466859	0.449365	0.42751	0.576605	0.485775	0.422773	0.620967	0.395716	0.40954	0.484002	0.439537	0.436376	0.419015	0.532162	0.455081	0.472903	0.525781	0.537001	0.432949	0.416675	0.452167	0.547124	0.601272	0.541866	0.591031	0.570434	0.483852	0.565871	0.384809	0.454296	0.647167
1291	0.618701	0.613257	0.525571	0.652071	0.45371	0.429449	0.488703	0.590134	0.487912	0.476536	0.467869	0.455413	0.39978	0.45157	0.479874	0.364065	0.37653	0.524672	0.467031	0.4495	0.427651	0.576802	0.485945	0.422914	0.62109	0.395793	0.409595	0.484111	0.439662	0.436446	0.419133	0.532265	0.455229	0.473009	0.525966	0.537147	0.433054	0.41684	0.452363	0.547267	0.601358	0.542027	0.591143	0.570592	0.483989	0.56596	0.384938	0.454438	0.64724
1292	0.618879	0.613402	0.525708	0.652161	0.453845	0.429595	0.488835	0.590232	0.48806	0.476664	0.468019	0.455483	0.399945	0.451703	0.480027	0.364217	0.37669	0.524849	0.467205	0.449625	0.427788	0.576998	0.486117	0.423047	0.621214	0.395879	0.409666	0.484227	0.439804	0.436513	0.419243	0.53236	0.455389	0.473115	0.526153	0.537287	0.433154	0.417008	0.452556	0.547403	0.601435	0.542193	0.591264	0.570751	0.484129	0.566058	0.385083	0.454578	0.647307
1293	0.619023	0.613543	0.525824	0.652261	0.45397	0.429741	0.488967	0.590318	0.488198	0.476786	0.468141	0.455553	0.400103	0.451826	0.480173	0.364358	0.376852	0.525011	0.467379	0.449739	0.427924	0.577184	0.486288	0.423175	0.621329	0.395952	0.409741	0.484343	0.439956	0.436574	0.419336	0.532444	0.455547	0.473208	0.526344	0.537425	0.433248	0.417181	0.452747	0.547532	0.601505	0.542357	0.591389	0.570905	0.484266	0.56615	0.385231	0.45472	0.647367
1294	0.619163	0.613692	0.525929	0.652372	0.4541	0.429902	0.4891	0.590417	0.488333	0.476903	0.468257	0.455636	0.400252	0.451942	0.480314	0.364495	0.377017	0.525163	0.467554	0.449848	0.428061	0.577366	0.486449	0.423301	0.621433	0.39601	0.409827	0.48445	0.440111	0.436634	0.419419	0.532533	0.455704	0.473292	0.526522	0.537558	0.433346	0.417351	0.45294	0.547654	0.601594	0.542512	0.591512	0.571042	0.484407	0.566248	0.385384	0.45487	0.647435
1295	0.619312	0.613848	0.526035	0.652511	0.454234	0.430069	0.489229	0.59053	0.488468	0.477015	0.468379	0.455732	0.400391	0.452055	0.480454	0.364626	0.377184	0.525303	0.467727	0.449952	0.428194	0.577553	0.486606	0.423423	0.621527	0.396077	0.409934	0.484559	0.440264	0.436701	0.419498	0.532626	0.455867	0.47338	0.526681	0.537683	0.433449	0.417516	0.453134	0.547769	0.601698	0.542655	0.591637	0.571168	0.484544	0.56635	0.385544	0.455027	0.647516
1296	0.619456	0.613964	0.526137	0.652656	0.454377	0.430229	0.489368	0.590641	0.488594	0.477105	0.468503	0.455827	0.400523	0.452158	0.480608	0.364768	0.377346	0.525451	0.467889	0.450058	0.428337	0.577743	0.48675	0.423553	0.621599	0.396141	0.410025	0.48467	0.440396	0.436764	0.419568	0.532706	0.456016	0.473456	0.526827	0.537815	0.433536	0.417681	0.453342	0.547908	0.601796	0.542779	0.591758	0.571276	0.484673	0.56644	0.385687	0.455186	0.647593
1297	0.619598	0.614043	0.526246	0.652791	0.454533	0.430395	0.489517	0.590765	0.488723	0.477179	0.468633	0.455926	0.400645	0.452264	0.480776	0.364926	0.377506	0.525617	0.468049	0.450177	0.428494	0.577938	0.48689	0.423696	0.621663	0.396189	0.410092	0.484775	0.440513	0.436826	0.419636	0.532787	0.456152	0.473531	0.526974	0.537953	0.43362	0.417847	0.453565	0.548067	0.601903	0.54289	0.591878	0.571382	0.484798	0.566521	0.385815	0.455348	0.647678
1298	0.619731	0.614114	0.526361	0.652928	0.454686	0.430573	0.489673	0.590895	0.488866	0.477253	0.46876	0.456036	0.400758	0.452394	0.480945	0.365083	0.377671	0.525798	0.468216	0.450315	0.428653	0.578152	0.487051	0.423846	0.621746	0.396246	0.410145	0.484886	0.440626	0.436891	0.419703	0.532878	0.456286	0.473628	0.527144	0.53809	0.433702	0.41802	0.453794	0.548235	0.602023	0.543005	0.592009	0.571515	0.484918	0.566603	0.385945	0.455507	0.647786
1299	0.619862	0.614174	0.526486	0.653061	0.454837	0.430741	0.489833	0.591013	0.489018	0.47733	0.468887	0.456137	0.40087	0.452535	0.481116	0.36524	0.377833	0.525985	0.468387	0.450462	0.428812	0.578374	0.487223	0.424	0.621837	0.396317	0.410188	0.48501	0.440735	0.436953	0.419777	0.53297	0.456415	0.473739	0.52733	0.538229	0.433784	0.418197	0.454026	0.548413	0.60213	0.543121	0.592155	0.571666	0.485032	0.566679	0.386072	0.455661	0.647892
[truncated: 1,101 more rows]
[truncated: 54 more columns]

## Sheet: Sheet1
16.0402		均值	均值+	均值-	SD
2.778
8.474		0.319022	0.402482	0.235562	0.08346
16.9737		0.31952	0.40298	0.23606
15.1499		0.320094	0.403554	0.236634
14.6983		0.320585	0.404045	0.237125
[truncated: 1,996 more rows]
